# Supplementary material for: 5-Hydr­oxy-1,7-bis­(1H-indol-3-yl)hepta-1,4,6-trien-3-one hemihydrate
Source: Acta Crystallogr Sect E Struct Rep Online. 2009 May 29;65(Pt 6):o1409. doi: 10.1107/S1600536809018571 (PMC2969607; doi:10.1107/S1600536809018571)
Supplement: Supplementary file 1 [file e-65-o1409-sup1.cif]

##############################################################################
###                                                                        ###
###        Electronic paper (Acta Crystallographica Section E)             ###
###                                                                        ###
##############################################################################
#                                                                            #
# This CIF contains the data in a paper accepted for publication in Acta     #
# Crystallographica Section E. It conforms to the requirements of Notes      #
# for Authors for Section E, and has been peer reviewed under the auspices   #
# of the IUCr Commission on Journals.                                        #
#                                                                            #
# Full details of the Crystallographic Information File format               #
# are given in the paper "The Crystallographic Information File (CIF):       #
# a New Standard Archive File for Crystallography" by S. R. Hall, F. H.      #
# Allen and I. D. Brown [Acta Cryst. (1991), A47, 655-685].                  #
#                                                                            #
# The current version of the core CIF dictionary is obtainable from          #
# ftp://ftp.iucr.org/pub/cif_core.dic. The current version number is 2.4.    #
#                                                                            #
# Software is freely available for graphical display of the structure(s) in  #
# this CIF.  For information consult the CIF home page http://www.iucr.org/  #
# cif/home.html                                                              #
#                                                                            #
# This file may be used for bona fide research purposes within the           #
# scientific community so long as proper attribution is given to the journal # 
# article from which it was obtained.                                        #
#                                                                            #
##############################################################################
                                             
data_I
_audit_creation_method     SHELXL-97
_chemical_name_systematic
;
5-Hydroxy-1,7-bis(1<i>H</i>-indol-3-yl)hepta-1,4,6-trien-3-one hemihydrate
;
_chemical_name_common     ?
_chemical_formula_moiety     'C23 H18 N2 O2, 0.5(H2 O)'
_chemical_formula_sum     'C23 H19 N2 O2.5'
_chemical_formula_iupac     'C23 H18 N2 O2, 0.5H2 O'
_chemical_formula_weight     363.4
_chemical_melting_point     ?
_symmetry_cell_setting     Orthorhombic
_symmetry_space_group_name_H-M     'P 21 21 21'
_symmetry_space_group_name_Hall     'P 2ac 2ab'
loop_
    _symmetry_equiv_pos_as_xyz
    'x, y, z'
    '-x+1/2, -y, z+1/2'
    '-x, y+1/2, -z+1/2'
    'x+1/2, -y+1/2, -z'
_cell_length_a     5.5285(7)
_cell_length_b     22.916(3)
_cell_length_c     28.194(4)
_cell_angle_alpha     90.00
_cell_angle_beta     90.00
_cell_angle_gamma     90.00
_cell_volume     3571.9(8)
_cell_formula_units_Z     8
_cell_measurement_reflns_used     9666
_cell_measurement_theta_min     2.34
_cell_measurement_theta_max     28.28
_cell_measurement_temperature     100(2)
_exptl_crystal_description     Block
_exptl_crystal_colour     red
_exptl_crystal_size_max     0.29
_exptl_crystal_size_mid     0.20
_exptl_crystal_size_min     0.18
_exptl_crystal_density_diffrn     1.352
_exptl_crystal_density_meas     ?
_exptl_crystal_density_method     'not measured'
_exptl_crystal_F_000     1528
_exptl_absorpt_coefficient_mu     0.089
_exptl_absorpt_correction_type     multi-scan
_exptl_absorpt_process_details     '(SADABS; Sheldrick, 2008b)'
_exptl_absorpt_correction_T_min     0.9125
_exptl_absorpt_correction_T_max     0.9842
_exptl_special_details
;
The diffraction data were obtained from 3 sets of 400 frames, each of width 0.5
\%. in omega, colllected at phi = 0.00, 90.00 and 180.00 \%. and 2 sets of 800
frames, each of width 0.45 \% in phi, collected at omega = -30.00 and 210.00
\%. The scan time was 20 sec/frame.
;
_diffrn_ambient_temperature     100(2)
_diffrn_radiation_type     MoK\a
_diffrn_radiation_wavelength     0.71073
_diffrn_radiation_source     'fine-focus sealed tube'
_diffrn_radiation_monochromator     graphite
_diffrn_measurement_device_type     'Bruker APEX-I CCD'
_diffrn_measurement_method     '\f and \w'
_diffrn_detector_area_resol_mean     ?
_diffrn_reflns_number     61988
_diffrn_reflns_av_R_equivalents     0.0375
_diffrn_reflns_av_sigmaI/netI     0.0173
_diffrn_reflns_theta_min     2.29
_diffrn_reflns_theta_max     28.28
_diffrn_reflns_theta_full     28.28
_diffrn_measured_fraction_theta_max     0.998
_diffrn_measured_fraction_theta_full     0.998
_diffrn_reflns_limit_h_min     -7
_diffrn_reflns_limit_h_max     7
_diffrn_reflns_limit_k_min     -30
_diffrn_reflns_limit_k_max     30
_diffrn_reflns_limit_l_min     -37
_diffrn_reflns_limit_l_max     37
_refine_special_details
;
Refinement of <i>F</i>^2^ against ALL reflections. The weighted <i>R</i>-factor
<i>wR</i> and goodness of fit <i>S</i> are based on <i>F</i>^2^, conventional
<i>R</i>-factors <i>R</i> are based on <i>F</i>, with <i>F</i> set to zero for
negative <i>F</i>^2^. The threshold expression of <i>F</i>^2^ >
\s(<i>F</i>^2^) is used only for calculating <i>R</i>-factors(gt) <i>etc</i>.
and is not relevant to the choice of reflections for refinement.
<i>R</i>-factors based on <i>F</i>^2^ are statistically about twice as large
as those based on <i>F</i>, and <i>R</i>- factors based on ALL data will be
even larger. H-atoms attached to carbon were placed in calculated positions
(C---H = 0.95%A) while those attached to nitrogen and oxygen were placed in
locations derived from a difference map. All H atoms were included as riding
contributions with isotropic displacement parameters 1.2 times those of the
attached atoms.
;
_reflns_number_total     5073
_reflns_number_gt     4650
_reflns_threshold_expression     I>2\s(I)
_refine_ls_structure_factor_coef     Fsqd
_refine_ls_matrix_type     full
_refine_ls_R_factor_all     0.0375
_refine_ls_R_factor_gt     0.0326
_refine_ls_wR_factor_gt     0.0809
_refine_ls_wR_factor_ref     0.0843
_refine_ls_goodness_of_fit_ref     1.058
_refine_ls_restrained_S_all     1.058
_refine_ls_number_reflns     5073
_refine_ls_number_parameters     496
_refine_ls_number_restraints     0
_refine_ls_hydrogen_treatment     constr
_refine_ls_weighting_scheme     calc
_refine_ls_weighting_details
         'calc w=1/[\s^2^(Fo^2^)+(0.0406P)^2^+0.8427P] where P=(Fo^2^+2Fc^2^)/3'
_atom_sites_solution_hydrogens     geom
_atom_sites_solution_primary     direct
_atom_sites_solution_secondary     difmap
_refine_ls_shift/su_max     0.000
_refine_ls_shift/su_mean     0.000
_refine_diff_density_max     0.190
_refine_diff_density_min     -0.153
_refine_ls_extinction_method     none
_refine_ls_extinction_coef     ?
_refine_ls_abs_structure_details
                 'The absolute structure could not be determined with certainty'
loop_
    _atom_type_symbol
    _atom_type_description
    _atom_type_scat_dispersion_real
    _atom_type_scat_dispersion_imag
    _atom_type_scat_source
    'C' 'C' 0.0033 0.0016
                         'International Tables Vol C Tables 4.2.6.8 and 6.1.1.4'
    'H' 'H' 0.0000 0.0000
                         'International Tables Vol C Tables 4.2.6.8 and 6.1.1.4'
    'N' 'N' 0.0061 0.0033
                         'International Tables Vol C Tables 4.2.6.8 and 6.1.1.4'
    'O' 'O' 0.0106 0.0060
                         'International Tables Vol C Tables 4.2.6.8 and 6.1.1.4'
_computing_data_collection     'APEX2 (Bruker, 2009)'
_computing_cell_refinement     'SAINT (Bruker 2008)'
_computing_data_reduction     'SAINT (Bruker 2008)'
_computing_structure_solution     'SHELXS97 (Sheldrick, 2008a)'
_computing_structure_refinement     'SHELXL97 (Sheldrick, 2008a)'
_computing_molecular_graphics     'SHELXTL (Sheldrick, 2008a)'
_computing_publication_material     'SHELXTL (Sheldrick, 2008a)'
loop_
    _atom_site_type_symbol
    _atom_site_label
    _atom_site_fract_x
    _atom_site_fract_y
    _atom_site_fract_z
    _atom_site_U_iso_or_equiv
    _atom_site_adp_type
    _atom_site_calc_flag
    _atom_site_refinement_flags
    _atom_site_occupancy
    _atom_site_disorder_assembly
    _atom_site_disorder_group
    O O1 0.5647(2) 0.68150(5) 0.20031(4) 0.0263(3) Uani d . 1 . .
    H H1O 0.4628 0.6733 0.2280 0.032 Uiso d R 1 . .
    O O2 0.2393(2) 0.67798(5) 0.26257(4) 0.0270(3) Uani d . 1 . .
    N N1 1.2107(3) 0.77241(7) 0.03091(5) 0.0282(3) Uani d . 1 . .
    H H1N 1.3528 0.7664 0.0164 0.034 Uiso d R 1 . .
    N N2 -0.6358(3) 0.77437(7) 0.39136(5) 0.0282(3) Uani d . 1 . .
    H H2N -0.7177 0.7655 0.4164 0.034 Uiso d R 1 . .
    C C1 1.0616(3) 0.81969(7) 0.02378(6) 0.0243(3) Uani d . 1 . .
    C C2 1.0791(4) 0.86367(8) -0.01049(6) 0.0306(4) Uani d . 1 . .
    H H2 1.2088 0.8646 -0.0326 0.037 Uiso calc R 1 . .
    C C3 0.9002(4) 0.90557(9) -0.01081(7) 0.0335(4) Uani d . 1 . .
    H H3 0.9065 0.9361 -0.0335 0.040 Uiso calc R 1 . .
    C C4 0.7087(4) 0.90380(8) 0.02193(7) 0.0311(4) Uani d . 1 . .
    H H4 0.5877 0.9332 0.0209 0.037 Uiso calc R 1 . .
    C C5 0.6925(3) 0.86010(8) 0.05568(6) 0.0262(4) Uani d . 1 . .
    H H5 0.5625 0.8596 0.0777 0.031 Uiso calc R 1 . .
    C C6 0.8706(3) 0.81654(7) 0.05694(5) 0.0220(3) Uani d . 1 . .
    C C7 0.9142(3) 0.76498(7) 0.08545(6) 0.0226(3) Uani d . 1 . .
    C C8 1.1237(3) 0.73994(8) 0.06790(6) 0.0260(4) Uani d . 1 . .
    H H8 1.1964 0.7053 0.0798 0.031 Uiso calc R 1 . .
    C C9 0.7844(3) 0.74040(7) 0.12523(6) 0.0232(3) Uani d . 1 . .
    H H9 0.8520 0.7061 0.1388 0.028 Uiso calc R 1 . .
    C C10 0.5801(3) 0.76008(7) 0.14533(6) 0.0233(3) Uani d . 1 . .
    H H10 0.5078 0.7945 0.1330 0.028 Uiso calc R 1 . .
    C C11 0.4647(3) 0.73097(7) 0.18516(6) 0.0220(3) Uani d . 1 . .
    C C12 0.2620(3) 0.75363(7) 0.20656(6) 0.0240(3) Uani d . 1 . .
    H H12 0.1911 0.7882 0.1942 0.029 Uiso calc R 1 . .
    C C13 0.1558(3) 0.72601(7) 0.24710(6) 0.0228(3) Uani d . 1 . .
    C C14 -0.0496(3) 0.75494(7) 0.26938(6) 0.0240(3) Uani d . 1 . .
    H H14 -0.1215 0.7870 0.2534 0.029 Uiso calc R 1 . .
    C C15 -0.1434(3) 0.73862(7) 0.31154(6) 0.0237(3) Uani d . 1 . .
    H H15 -0.0676 0.7066 0.3270 0.028 Uiso calc R 1 . .
    C C16 -0.3456(3) 0.76457(7) 0.33547(6) 0.0234(3) Uani d . 1 . .
    C C17 -0.4999(3) 0.81296(7) 0.32258(6) 0.0222(3) Uani d . 1 . .
    C C18 -0.5089(3) 0.85307(7) 0.28474(6) 0.0247(3) Uani d . 1 . .
    H H18 -0.3885 0.8524 0.2607 0.030 Uiso calc R 1 . .
    C C19 -0.6946(3) 0.89340(8) 0.28295(6) 0.0283(4) Uani d . 1 . .
    H H19 -0.7012 0.9202 0.2573 0.034 Uiso calc R 1 . .
    C C20 -0.8737(3) 0.89564(8) 0.31818(6) 0.0292(4) Uani d . 1 . .
    H H20 -1.0004 0.9235 0.3158 0.035 Uiso calc R 1 . .
    C C21 -0.8678(3) 0.85780(8) 0.35632(6) 0.0281(4) Uani d . 1 . .
    H H21 -0.9871 0.8594 0.3805 0.034 Uiso calc R 1 . .
    C C22 -0.6801(3) 0.81715(7) 0.35796(6) 0.0245(3) Uani d . 1 . .
    C C23 -0.4386(4) 0.74313(8) 0.37779(6) 0.0272(4) Uani d . 1 . .
    H H23 -0.3734 0.7111 0.3949 0.033 Uiso calc R 1 . .
    O O3 0.1070(3) 0.64304(5) 0.39766(5) 0.0326(3) Uani d . 1 . .
    H H3O -0.0043 0.6575 0.4177 0.039 Uiso d R 1 . .
    O O4 -0.2323(3) 0.64271(5) 0.45693(5) 0.0307(3) Uani d . 1 . .
    N N3 0.9824(3) 0.55581(7) 0.27354(5) 0.0306(3) Uani d . 1 . .
    H H3N 1.1011 0.5666 0.2516 0.037 Uiso d R 1 . .
    N N4 -0.9549(3) 0.54556(7) 0.61481(6) 0.0310(3) Uani d . 1 . .
    H H4N -1.0834 0.5551 0.6333 0.037 Uiso d R 1 . .
    C C24 0.9811(3) 0.50219(8) 0.29622(6) 0.0257(4) Uani d . 1 . .
    C C25 1.1444(4) 0.45637(8) 0.29259(7) 0.0303(4) Uani d . 1 . .
    H H25 1.2788 0.4582 0.2716 0.036 Uiso calc R 1 . .
    C C26 1.1037(4) 0.40804(8) 0.32061(6) 0.0307(4) Uani d . 1 . .
    H H26 1.2131 0.3761 0.3194 0.037 Uiso calc R 1 . .
    C C27 0.9031(4) 0.40543(8) 0.35091(6) 0.0291(4) Uani d . 1 . .
    H H27 0.8779 0.3714 0.3695 0.035 Uiso calc R 1 . .
    C C28 0.7414(3) 0.45103(7) 0.35440(6) 0.0261(4) Uani d . 1 . .
    H H28 0.6063 0.4485 0.3751 0.031 Uiso calc R 1 . .
    C C29 0.7792(3) 0.50139(7) 0.32683(6) 0.0224(3) Uani d . 1 . .
    C C30 0.6606(3) 0.55752(7) 0.32232(6) 0.0243(3) Uani d . 1 . .
    C C31 0.7936(4) 0.58820(8) 0.28923(6) 0.0281(4) Uani d . 1 . .
    H H31 0.7577 0.6267 0.2789 0.034 Uiso calc R 1 . .
    C C32 0.4623(3) 0.58270(7) 0.34775(6) 0.0247(3) Uani d . 1 . .
    H H32 0.4202 0.6216 0.3397 0.030 Uiso calc R 1 . .
    C C33 0.3288(3) 0.55712(7) 0.38193(6) 0.0250(3) Uani d . 1 . .
    H H33 0.3622 0.5176 0.3899 0.030 Uiso calc R 1 . .
    C C34 0.1383(3) 0.58676(7) 0.40696(6) 0.0239(3) Uani d . 1 . .
    C C35 -0.0057(3) 0.55879(7) 0.44003(6) 0.0250(3) Uani d . 1 . .
    H H35 0.0204 0.5185 0.4462 0.030 Uiso calc R 1 . .
    C C36 -0.1906(3) 0.58855(7) 0.46478(6) 0.0243(3) Uani d . 1 . .
    C C37 -0.3279(3) 0.55676(7) 0.50033(6) 0.0247(3) Uani d . 1 . .
    H H37 -0.2769 0.5185 0.5087 0.030 Uiso calc R 1 . .
    C C38 -0.5247(3) 0.57924(7) 0.52196(6) 0.0253(3) Uani d . 1 . .
    H H38 -0.5797 0.6160 0.5108 0.030 Uiso calc R 1 . .
    C C39 -0.6598(3) 0.55357(7) 0.56006(6) 0.0243(3) Uani d . 1 . .
    C C40 -0.6107(3) 0.50315(7) 0.58930(6) 0.0237(3) Uani d . 1 . .
    C C41 -0.4243(4) 0.46185(8) 0.59151(6) 0.0271(4) Uani d . 1 . .
    H H41 -0.2928 0.4637 0.5699 0.032 Uiso calc R 1 . .
    C C42 -0.4335(4) 0.41834(8) 0.62545(6) 0.0307(4) Uani d . 1 . .
    H H42 -0.3050 0.3909 0.6276 0.037 Uiso calc R 1 . .
    C C43 -0.6307(4) 0.41406(8) 0.65692(6) 0.0334(4) Uani d . 1 . .
    H H43 -0.6368 0.3827 0.6789 0.040 Uiso calc R 1 . .
    C C44 -0.8153(4) 0.45465(8) 0.65628(6) 0.0324(4) Uani d . 1 . .
    H H44 -0.9470 0.4523 0.6778 0.039 Uiso calc R 1 . .
    C C45 -0.8006(3) 0.49921(8) 0.62277(6) 0.0267(4) Uani d . 1 . .
    C C46 -0.8710(3) 0.57775(8) 0.57792(6) 0.0278(4) Uani d . 1 . .
    H H46 -0.9463 0.6120 0.5660 0.033 Uiso calc R 1 . .
    O O5 0.6429(3) 0.73209(6) 0.51507(4) 0.0335(3) Uani d . 1 . .
    H H5OA 0.4914 0.7418 0.5068 0.040 Uiso d R 1 . .
    H H5OB 0.6609 0.6979 0.4989 0.040 Uiso d R 1 . .
loop_
    _atom_site_aniso_label
    _atom_site_aniso_U_11
    _atom_site_aniso_U_22
    _atom_site_aniso_U_33
    _atom_site_aniso_U_12
    _atom_site_aniso_U_13
    _atom_site_aniso_U_23
    O1 0.0264(6) 0.0262(6) 0.0264(6) 0.0027(5) 0.0007(5) 0.0030(5)
    O2 0.0282(6) 0.0263(6) 0.0264(6) 0.0006(5) 0.0016(5) 0.0037(5)
    N1 0.0231(7) 0.0327(8) 0.0288(7) 0.0015(7) 0.0048(7) -0.0026(6)
    N2 0.0298(8) 0.0324(7) 0.0223(7) -0.0052(7) 0.0076(6) 0.0000(6)
    C1 0.0215(8) 0.0282(8) 0.0233(7) -0.0026(7) -0.0001(7) -0.0029(7)
    C2 0.0264(9) 0.0378(10) 0.0278(8) -0.0071(8) 0.0002(8) 0.0033(8)
    C3 0.0289(10) 0.0378(10) 0.0339(9) -0.0048(9) -0.0039(8) 0.0114(8)
    C4 0.0250(9) 0.0307(9) 0.0375(9) 0.0011(8) -0.0040(8) 0.0063(8)
    C5 0.0229(8) 0.0287(8) 0.0270(8) -0.0003(7) -0.0010(7) -0.0005(7)
    C6 0.0207(8) 0.0253(7) 0.0200(7) -0.0019(7) -0.0012(6) -0.0034(6)
    C7 0.0217(8) 0.0239(7) 0.0222(7) 0.0000(7) -0.0004(7) -0.0032(6)
    C8 0.0245(8) 0.0254(8) 0.0280(8) 0.0006(7) 0.0009(7) -0.0020(7)
    C9 0.0235(8) 0.0229(7) 0.0233(7) -0.0015(7) -0.0019(7) -0.0019(6)
    C10 0.0235(8) 0.0238(7) 0.0227(7) 0.0000(7) -0.0010(7) -0.0011(6)
    C11 0.0231(8) 0.0225(7) 0.0205(7) -0.0028(7) -0.0023(7) -0.0016(6)
    C12 0.0250(8) 0.0237(8) 0.0234(8) 0.0011(7) 0.0005(7) 0.0015(6)
    C13 0.0230(8) 0.0237(7) 0.0218(7) -0.0031(7) -0.0019(7) -0.0024(6)
    C14 0.0243(8) 0.0236(7) 0.0242(8) 0.0000(7) -0.0003(7) 0.0001(6)
    C15 0.0250(8) 0.0232(7) 0.0230(7) -0.0026(7) -0.0009(7) -0.0018(6)
    C16 0.0260(8) 0.0232(7) 0.0210(7) -0.0028(7) 0.0002(7) -0.0020(6)
    C17 0.0206(8) 0.0247(7) 0.0213(7) -0.0035(7) 0.0000(7) -0.0044(6)
    C18 0.0223(8) 0.0294(8) 0.0226(7) -0.0007(7) 0.0001(7) -0.0007(7)
    C19 0.0250(9) 0.0317(9) 0.0281(8) 0.0001(8) -0.0049(8) -0.0012(7)
    C20 0.0198(8) 0.0335(9) 0.0342(9) 0.0021(7) -0.0047(8) -0.0093(7)
    C21 0.0220(8) 0.0333(9) 0.0290(8) -0.0032(8) 0.0025(7) -0.0103(7)
    C22 0.0236(8) 0.0272(8) 0.0226(7) -0.0062(7) 0.0012(7) -0.0042(7)
    C23 0.0293(9) 0.0276(8) 0.0246(8) -0.0039(8) 0.0021(7) -0.0001(7)
    O3 0.0383(8) 0.0247(6) 0.0348(7) 0.0054(6) 0.0101(6) 0.0022(5)
    O4 0.0343(7) 0.0258(6) 0.0319(6) 0.0045(6) 0.0064(6) 0.0018(5)
    N3 0.0281(8) 0.0326(8) 0.0309(8) -0.0022(7) 0.0067(7) 0.0051(6)
    N4 0.0237(8) 0.0375(8) 0.0319(8) 0.0004(7) 0.0052(7) -0.0076(7)
    C24 0.0258(9) 0.0273(8) 0.0241(8) -0.0027(7) -0.0007(7) -0.0012(7)
    C25 0.0236(9) 0.0357(9) 0.0315(9) 0.0000(8) -0.0001(8) -0.0055(8)
    C26 0.0294(9) 0.0293(9) 0.0333(9) 0.0058(8) -0.0074(8) -0.0061(7)
    C27 0.0339(10) 0.0250(8) 0.0284(8) 0.0005(8) -0.0060(8) 0.0009(7)
    C28 0.0275(9) 0.0251(8) 0.0256(8) -0.0015(7) -0.0012(7) 0.0018(7)
    C29 0.0221(8) 0.0249(7) 0.0203(7) -0.0025(7) -0.0028(7) -0.0017(6)
    C30 0.0267(9) 0.0229(7) 0.0232(8) -0.0021(7) -0.0004(7) -0.0008(6)
    C31 0.0306(9) 0.0255(8) 0.0282(8) -0.0019(8) 0.0017(8) 0.0027(7)
    C32 0.0273(9) 0.0232(7) 0.0237(8) -0.0002(7) -0.0010(7) -0.0009(6)
    C33 0.0266(9) 0.0237(7) 0.0248(8) 0.0014(7) 0.0007(7) -0.0020(6)
    C34 0.0272(8) 0.0234(7) 0.0210(7) 0.0006(7) -0.0020(7) -0.0008(6)
    C35 0.0280(9) 0.0231(7) 0.0237(8) 0.0019(7) 0.0008(7) -0.0005(6)
    C36 0.0240(8) 0.0266(8) 0.0223(7) 0.0000(7) -0.0028(7) -0.0014(6)
    C37 0.0245(8) 0.0257(8) 0.0240(8) -0.0002(7) -0.0010(7) -0.0012(6)
    C38 0.0235(8) 0.0260(8) 0.0263(8) -0.0012(7) -0.0022(7) -0.0029(7)
    C39 0.0203(8) 0.0255(8) 0.0271(8) -0.0011(7) -0.0009(7) -0.0060(7)
    C40 0.0208(8) 0.0275(8) 0.0228(8) -0.0021(7) 0.0015(7) -0.0058(7)
    C41 0.0256(9) 0.0283(8) 0.0272(8) -0.0014(7) 0.0028(7) -0.0044(7)
    C42 0.0319(10) 0.0282(8) 0.0319(9) -0.0001(8) -0.0002(8) -0.0012(7)
    C43 0.0387(11) 0.0341(9) 0.0275(8) -0.0070(9) 0.0017(9) 0.0023(7)
    C44 0.0310(10) 0.0416(10) 0.0247(8) -0.0064(9) 0.0048(8) -0.0029(8)
    C45 0.0224(8) 0.0321(9) 0.0258(8) -0.0025(8) 0.0011(7) -0.0077(7)
    C46 0.0234(8) 0.0319(8) 0.0281(8) -0.0001(8) -0.0015(7) -0.0054(7)
    O5 0.0364(8) 0.0346(7) 0.0295(6) 0.0036(6) -0.0067(6) -0.0032(5)
_geom_special_details
;
All e.s.d.'s (except the e.s.d. in the dihedral angle between two l.s. planes)
are estimated using the full covariance matrix. The cell e.s.d.'s are taken
into account individually in the estimation of e.s.d.'s in distances, angles
and torsion angles; correlations between e.s.d.'s in cell parameters are only
used when they are defined by crystal symmetry. An approximate (isotropic)
treatment of cell e.s.d.'s is used for estimating e.s.d.'s involving l.s.
planes.
;
loop_
    _geom_bond_atom_site_label_1
    _geom_bond_atom_site_label_2
    _geom_bond_site_symmetry_2
    _geom_bond_distance
    _geom_bond_publ_flag
    O1 C11 . 1.331(2) ?
    O1 H1O . 0.9805 ?
    O2 C13 . 1.271(2) ?
    N1 C8 . 1.369(2) ?
    N1 C1 . 1.376(2) ?
    N1 H1N . 0.8961 ?
    N2 C23 . 1.359(2) ?
    N2 C22 . 1.381(2) ?
    N2 H2N . 0.8622 ?
    C1 C2 . 1.400(2) ?
    C1 C6 . 1.412(2) ?
    C2 C3 . 1.379(3) ?
    C2 H2 . 0.9500 ?
    C3 C4 . 1.405(3) ?
    C3 H3 . 0.9500 ?
    C4 C5 . 1.384(2) ?
    C4 H4 . 0.9500 ?
    C5 C6 . 1.402(2) ?
    C5 H5 . 0.9500 ?
    C6 C7 . 1.449(2) ?
    C7 C8 . 1.384(2) ?
    C7 C9 . 1.446(2) ?
    C8 H8 . 0.9500 ?
    C9 C10 . 1.341(2) ?
    C9 H9 . 0.9500 ?
    C10 C11 . 1.454(2) ?
    C10 H10 . 0.9500 ?
    C11 C12 . 1.375(2) ?
    C12 C13 . 1.433(2) ?
    C12 H12 . 0.9500 ?
    C13 C14 . 1.458(2) ?
    C14 C15 . 1.349(2) ?
    C14 H14 . 0.9500 ?
    C15 C16 . 1.435(2) ?
    C15 H15 . 0.9500 ?
    C16 C23 . 1.389(2) ?
    C16 C17 . 1.446(2) ?
    C17 C18 . 1.409(2) ?
    C17 C22 . 1.413(2) ?
    C18 C19 . 1.383(2) ?
    C18 H18 . 0.9500 ?
    C19 C20 . 1.403(3) ?
    C19 H19 . 0.9500 ?
    C20 C21 . 1.382(3) ?
    C20 H20 . 0.9500 ?
    C21 C22 . 1.395(3) ?
    C21 H21 . 0.9500 ?
    C23 H23 . 0.9500 ?
    O3 C34 . 1.327(2) ?
    O3 H3O . 0.8981 ?
    O4 C36 . 1.282(2) ?
    N3 C31 . 1.355(2) ?
    N3 C24 . 1.385(2) ?
    N3 H3N . 0.9343 ?
    N4 C46 . 1.357(2) ?
    N4 C45 . 1.381(2) ?
    N4 H4N . 0.9078 ?
    C24 C25 . 1.389(3) ?
    C24 C29 . 1.411(2) ?
    C25 C26 . 1.379(3) ?
    C25 H25 . 0.9500 ?
    C26 C27 . 1.401(3) ?
    C26 H26 . 0.9500 ?
    C27 C28 . 1.379(2) ?
    C27 H27 . 0.9500 ?
    C28 C29 . 1.407(2) ?
    C28 H28 . 0.9500 ?
    C29 C30 . 1.449(2) ?
    C30 C31 . 1.380(2) ?
    C30 C32 . 1.432(2) ?
    C31 H31 . 0.9500 ?
    C32 C33 . 1.348(2) ?
    C32 H32 . 0.9500 ?
    C33 C34 . 1.438(2) ?
    C33 H33 . 0.9500 ?
    C34 C35 . 1.383(2) ?
    C35 C36 . 1.413(2) ?
    C35 H35 . 0.9500 ?
    C36 C37 . 1.453(2) ?
    C37 C38 . 1.350(2) ?
    C37 H37 . 0.9500 ?
    C38 C39 . 1.434(2) ?
    C38 H38 . 0.9500 ?
    C39 C46 . 1.387(3) ?
    C39 C40 . 1.445(2) ?
    C40 C41 . 1.400(3) ?
    C40 C45 . 1.414(2) ?
    C41 C42 . 1.383(2) ?
    C41 H41 . 0.9500 ?
    C42 C43 . 1.409(3) ?
    C42 H42 . 0.9500 ?
    C43 C44 . 1.381(3) ?
    C43 H43 . 0.9500 ?
    C44 C45 . 1.393(3) ?
    C44 H44 . 0.9500 ?
    C46 H46 . 0.9500 ?
    O5 H5OA . 0.8980 ?
    O5 H5OB . 0.9121 ?
loop_
    _geom_angle_atom_site_label_1
    _geom_angle_atom_site_label_2
    _geom_angle_atom_site_label_3
    _geom_angle_site_symmetry_1
    _geom_angle_site_symmetry_3
    _geom_angle
    _geom_angle_publ_flag
    C11 O1 H1O . . 100.4 ?
    C8 N1 C1 . . 109.19(15) ?
    C8 N1 H1N . . 124.9 ?
    C1 N1 H1N . . 125.5 ?
    C23 N2 C22 . . 108.92(15) ?
    C23 N2 H2N . . 121.8 ?
    C22 N2 H2N . . 129.2 ?
    N1 C1 C2 . . 128.77(17) ?
    N1 C1 C6 . . 108.13(15) ?
    C2 C1 C6 . . 123.07(17) ?
    C3 C2 C1 . . 117.15(17) ?
    C3 C2 H2 . . 121.4 ?
    C1 C2 H2 . . 121.4 ?
    C2 C3 C4 . . 121.07(17) ?
    C2 C3 H3 . . 119.5 ?
    C4 C3 H3 . . 119.5 ?
    C5 C4 C3 . . 121.40(18) ?
    C5 C4 H4 . . 119.3 ?
    C3 C4 H4 . . 119.3 ?
    C4 C5 C6 . . 119.15(17) ?
    C4 C5 H5 . . 120.4 ?
    C6 C5 H5 . . 120.4 ?
    C5 C6 C1 . . 118.15(15) ?
    C5 C6 C7 . . 135.34(16) ?
    C1 C6 C7 . . 106.51(15) ?
    C8 C7 C9 . . 122.09(16) ?
    C8 C7 C6 . . 106.21(15) ?
    C9 C7 C6 . . 131.69(16) ?
    N1 C8 C7 . . 109.95(16) ?
    N1 C8 H8 . . 125.0 ?
    C7 C8 H8 . . 125.0 ?
    C10 C9 C7 . . 127.92(17) ?
    C10 C9 H9 . . 116.0 ?
    C7 C9 H9 . . 116.0 ?
    C9 C10 C11 . . 122.78(16) ?
    C9 C10 H10 . . 118.6 ?
    C11 C10 H10 . . 118.6 ?
    O1 C11 C12 . . 121.28(15) ?
    O1 C11 C10 . . 117.16(16) ?
    C12 C11 C10 . . 121.56(16) ?
    C11 C12 C13 . . 121.16(16) ?
    C11 C12 H12 . . 119.4 ?
    C13 C12 H12 . . 119.4 ?
    O2 C13 C12 . . 120.52(16) ?
    O2 C13 C14 . . 121.95(15) ?
    C12 C13 C14 . . 117.54(15) ?
    C15 C14 C13 . . 123.55(16) ?
    C15 C14 H14 . . 118.2 ?
    C13 C14 H14 . . 118.2 ?
    C14 C15 C16 . . 126.76(16) ?
    C14 C15 H15 . . 116.6 ?
    C16 C15 H15 . . 116.6 ?
    C23 C16 C15 . . 123.09(16) ?
    C23 C16 C17 . . 105.58(16) ?
    C15 C16 C17 . . 131.27(15) ?
    C18 C17 C22 . . 117.73(16) ?
    C18 C17 C16 . . 135.35(16) ?
    C22 C17 C16 . . 106.91(14) ?
    C19 C18 C17 . . 119.33(16) ?
    C19 C18 H18 . . 120.3 ?
    C17 C18 H18 . . 120.3 ?
    C18 C19 C20 . . 121.51(17) ?
    C18 C19 H19 . . 119.2 ?
    C20 C19 H19 . . 119.2 ?
    C21 C20 C19 . . 120.75(17) ?
    C21 C20 H20 . . 119.6 ?
    C19 C20 H20 . . 119.6 ?
    C20 C21 C22 . . 117.53(17) ?
    C20 C21 H21 . . 121.2 ?
    C22 C21 H21 . . 121.2 ?
    N2 C22 C21 . . 128.92(16) ?
    N2 C22 C17 . . 107.94(16) ?
    C21 C22 C17 . . 123.12(16) ?
    N2 C23 C16 . . 110.64(16) ?
    N2 C23 H23 . . 124.7 ?
    C16 C23 H23 . . 124.7 ?
    C34 O3 H3O . . 108.8 ?
    C31 N3 C24 . . 109.34(15) ?
    C31 N3 H3N . . 127.8 ?
    C24 N3 H3N . . 122.9 ?
    C46 N4 C45 . . 109.37(16) ?
    C46 N4 H4N . . 125.2 ?
    C45 N4 H4N . . 125.1 ?
    N3 C24 C25 . . 129.30(17) ?
    N3 C24 C29 . . 107.34(16) ?
    C25 C24 C29 . . 123.34(16) ?
    C26 C25 C24 . . 117.31(18) ?
    C26 C25 H25 . . 121.3 ?
    C24 C25 H25 . . 121.3 ?
    C25 C26 C27 . . 120.85(17) ?
    C25 C26 H26 . . 119.6 ?
    C27 C26 H26 . . 119.6 ?
    C28 C27 C26 . . 121.63(17) ?
    C28 C27 H27 . . 119.2 ?
    C26 C27 H27 . . 119.2 ?
    C27 C28 C29 . . 119.06(17) ?
    C27 C28 H28 . . 120.5 ?
    C29 C28 H28 . . 120.5 ?
    C28 C29 C24 . . 117.79(16) ?
    C28 C29 C30 . . 135.17(16) ?
    C24 C29 C30 . . 107.01(15) ?
    C31 C30 C32 . . 122.77(16) ?
    C31 C30 C29 . . 105.70(16) ?
    C32 C30 C29 . . 131.31(16) ?
    N3 C31 C30 . . 110.60(16) ?
    N3 C31 H31 . . 124.7 ?
    C30 C31 H31 . . 124.7 ?
    C33 C32 C30 . . 127.02(16) ?
    C33 C32 H32 . . 116.5 ?
    C30 C32 H32 . . 116.5 ?
    C32 C33 C34 . . 123.11(16) ?
    C32 C33 H33 . . 118.4 ?
    C34 C33 H33 . . 118.4 ?
    O3 C34 C35 . . 120.55(17) ?
    O3 C34 C33 . . 117.22(16) ?
    C35 C34 C33 . . 122.22(15) ?
    C34 C35 C36 . . 121.69(16) ?
    C34 C35 H35 . . 119.2 ?
    C36 C35 H35 . . 119.2 ?
    O4 C36 C35 . . 120.81(16) ?
    O4 C36 C37 . . 120.72(16) ?
    C35 C36 C37 . . 118.45(15) ?
    C38 C37 C36 . . 122.78(16) ?
    C38 C37 H37 . . 118.6 ?
    C36 C37 H37 . . 118.6 ?
    C37 C38 C39 . . 126.99(17) ?
    C37 C38 H38 . . 116.5 ?
    C39 C38 H38 . . 116.5 ?
    C46 C39 C38 . . 123.12(17) ?
    C46 C39 C40 . . 105.68(16) ?
    C38 C39 C40 . . 131.10(17) ?
    C41 C40 C45 . . 118.24(16) ?
    C41 C40 C39 . . 134.74(16) ?
    C45 C40 C39 . . 107.00(16) ?
    C42 C41 C40 . . 119.42(17) ?
    C42 C41 H41 . . 120.3 ?
    C40 C41 H41 . . 120.3 ?
    C41 C42 C43 . . 120.94(19) ?
    C41 C42 H42 . . 119.5 ?
    C43 C42 H42 . . 119.5 ?
    C44 C43 C42 . . 121.10(17) ?
    C44 C43 H43 . . 119.4 ?
    C42 C43 H43 . . 119.4 ?
    C43 C44 C45 . . 117.35(18) ?
    C43 C44 H44 . . 121.3 ?
    C45 C44 H44 . . 121.3 ?
    N4 C45 C44 . . 129.63(17) ?
    N4 C45 C40 . . 107.52(16) ?
    C44 C45 C40 . . 122.85(18) ?
    N4 C46 C39 . . 110.41(17) ?
    N4 C46 H46 . . 124.8 ?
    C39 C46 H46 . . 124.8 ?
    H5OA O5 H5OB . . 100.6 ?
loop_
    _geom_torsion_atom_site_label_1
    _geom_torsion_atom_site_label_2
    _geom_torsion_atom_site_label_3
    _geom_torsion_atom_site_label_4
    _geom_torsion_site_symmetry_1
    _geom_torsion_site_symmetry_2
    _geom_torsion_site_symmetry_3
    _geom_torsion_site_symmetry_4
    _geom_torsion
    _geom_torsion_publ_flag
    C7 C8 C9 C10 . . . . 0.8(3) ?
    C8 C9 C10 C11 . . . . 178.9(2) ?
    C9 C10 C11 C12 . . . . 176.78(16) ?
    C10 C11 C12 C13 . . . . -177.21(16) ?
    C11 C12 C13 C14 . . . . 176.22(15) ?
    C12 C13 C14 C15 . . . . -169.74(17) ?
    C13 C14 C15 C16 . . . . -179.53(16) ?
    C30 C31 C32 C33 . . . . 5.6(3) ?
    C31 C32 C33 C34 . . . . 174.1(2) ?
    C32 C33 C34 C35 . . . . 176.24(18) ?
    C33 C34 C35 C36 . . . . 179.28(16) ?
    C34 C35 C36 C37 . . . . -177.59(16) ?
    C35 C36 C37 C38 . . . . -172.36(16) ?
    C36 C37 C38 C39 . . . . -174.38(17) ?
loop_
    _geom_hbond_atom_site_label_D
    _geom_hbond_atom_site_label_H
    _geom_hbond_atom_site_label_A
    _geom_hbond_site_symmetry_A
    _geom_hbond_distance_DH
    _geom_hbond_distance_HA
    _geom_hbond_distance_DA
    _geom_hbond_angle_DHA
    O1 H1O O2 . 0.98 1.58 2.5148(18) 158
    N1 H1N N1 4_565 0.90 2.55 3.4254(18) 167
    N2 H2N O5 4_366 0.86 2.08 2.912(2) 161
    O3 H3O O4 . 0.90 1.71 2.5120(19) 147
    O5 H5OA O5 4_466 0.90 2.11 3.0062(10) 177
    O5 H5OB O4 1_655 0.91 1.83 2.7128(18) 162
data_global
_journal_date_recd_electronic     2009-04-09
_journal_date_accepted     2009-05-16
_journal_name_full     'Acta Crystallographica, Section E'
_journal_year     2009
_journal_volume     65
_journal_issue      6
_journal_page_first     o1409
_journal_page_last     o1409
_journal_paper_category     QO
_journal_coeditor_code     BX2202
_publ_contact_author_name     'Dr. Gang-Chun Sun'
_publ_contact_author_address
; School of Chemistry and Chemical Engineering
  Henan University of Technology
  Zhengzhou, 450001
  People's Republic of China
;
_publ_contact_author_email     sungangchun@163.com
_publ_contact_author_fax     '86-371-67756718'
_publ_contact_author_phone     '86-371-67756845'
_publ_section_title
;
5-Hydroxy-1,7-bis(1<i>H</i>-indol-3-yl)hepta-1,4,6-trien-3-one hemihydrate
;
loop_
    _publ_author_name
    _publ_author_footnote
    _publ_author_address
    'Li,  Jun-Hai' ?
;
School of Chemistry and Chemical Engineering
Henan University of Technology
Zhengzhou 450001
People's Republic of China
;
    'Sun,  Gang-Chun' ?
;
School of Chemistry and Chemical Engineering
Henan University of Technology
Zhengzhou 450001
People's Republic of China
;
    'Mague, Joel T.'
;
Additional correspondence author, e-mail: joelt@tulane.edu.
;
;
Department of Chemistry
Tulane University
New Orleans
LA 70118
USA
;
    'Xie,  Jing-Xi' ?
;
School of Chemistry and Chemical Engineering
Henan University of Technology
Zhengzhou 450001
People's Republic of China
;
