# Supplementary material for: 5-Hydr­oxy-1,7-bis­(1H-indol-3-yl)hepta-1,4,6-trien-3-one hemihydrate
Source: Acta Crystallogr Sect E Struct Rep Online. 2009 May 29;65(Pt 6):o1409. doi: 10.1107/S1600536809018571 (PMC2969607; doi:10.1107/S1600536809018571)
Supplement: Supplementary file 2 [file e-65-o1409-Isup2.hkl]

# 
# h,k,l, Fc-squared, Fo-squared, sigma(Fo-squared) and status flag 
# 
data_I
_shelx_title ' JTM304_0m in P2(1)2(1)2(1)' 
_shelx_refln_list_code          4 
_shelx_F_calc_maximum      279.83 
_exptl_crystal_F_000      1528.00 
_reflns_d_resolution_high  0.7500 
 
loop_ 
 _symmetry_equiv_pos_as_xyz 
 'x, y, z' 
 '-x+1/2, -y, z+1/2' 
 '-x, y+1/2, -z+1/2' 
 'x+1/2, -y+1/2, -z' 
 
_cell_length_a     5.5285 
_cell_length_b    22.9164 
_cell_length_c    28.1935 
_cell_angle_alpha  90.000 
_cell_angle_beta   90.000 
_cell_angle_gamma  90.000 
 
_shelx_F_squared_multiplier     1.000 
 
loop_ 
 _refln_index_h 
 _refln_index_k 
 _refln_index_l 
 _refln_F_squared_calc 
 _refln_F_squared_meas 
 _refln_F_squared_sigma 
 _refln_observed_status 
   2   0   0      334.99      388.80      6.79 o 
   4   0   0     1045.67      986.81     16.89 o 
   6   0   0      138.99      139.20     13.83 o 
   1   1   0      107.34      105.05      2.10 o 
   2   1   0     3437.05     3382.49     24.41 o 
   3   1   0     1661.02     1664.28     14.54 o 
   4   1   0       61.45       72.00      3.95 o 
   5   1   0      752.47      818.18     11.84 o 
   6   1   0      316.18      349.17     12.73 o 
   7   1   0        2.49        8.60      5.84 o 
   1   2   0       10.46       14.72      1.31 o 
   2   2   0       22.68       20.68      1.81 o 
   3   2   0       59.35       54.61      2.84 o 
   4   2   0      228.34      240.45      5.67 o 
   5   2   0     1957.53     1977.05     21.72 o 
   6   2   0      279.29      286.62     10.32 o 
   7   2   0       17.65        2.92      6.00 o 
   1   3   0     2791.08     2565.20     20.35 o 
   2   3   0      497.64      513.83      6.21 o 
   3   3   0      510.33      541.69      6.82 o 
   4   3   0       24.39       19.28      3.04 o 
   5   3   0       76.10       88.45      6.02 o 
   6   3   0      435.71      466.71     11.65 o 
   7   3   0       58.26       53.56      7.86 o 
   0   4   0     9530.53     9064.95    134.80 o 
   1   4   0      773.78      712.15      7.72 o 
   2   4   0       35.96       44.37      2.31 o 
   3   4   0     2537.42     2731.79     23.49 o 
   4   4   0        1.23       -1.08      2.55 o 
   5   4   0      204.14      210.90      7.60 o 
   6   4   0       16.65       18.46      5.56 o 
   7   4   0      392.56      376.66     13.78 o 
   1   5   0       60.52       43.88      1.73 o 
   2   5   0     4338.86     4303.11     31.80 o 
   3   5   0      796.60      813.33      9.74 o 
   4   5   0      564.64      561.96      9.10 o 
   5   5   0       55.21       60.08      5.82 o 
   6   5   0      230.93      209.91      8.59 o 
   7   5   0       12.67        7.13      5.87 o 
   0   6   0    78305.13    66602.96    809.93 o 
   1   6   0      295.36      249.70      3.36 o 
   2   6   0        0.03       -1.11      1.36 o 
   3   6   0     2939.39     3008.83     25.60 o 
   4   6   0     2110.01     2089.80     22.14 o 
   5   6   0      438.38      423.16     10.59 o 
   6   6   0       65.99       68.59      7.20 o 
   7   6   0       40.28       37.14      6.93 o 
   1   7   0       54.26       38.88      1.88 o 
   2   7   0     1873.33     2057.27     16.80 o 
   3   7   0      598.22      652.26      8.53 o 
   4   7   0      784.68      796.16     12.48 o 
   5   7   0       52.75       52.28      7.59 o 
   6   7   0      925.82      999.63     17.11 o 
   7   7   0        0.31       -4.13      5.13 o 
   0   8   0      265.10      276.27      4.82 o 
   1   8   0     1192.95     1148.49     11.41 o 
   2   8   0     1403.45     1508.38     13.09 o 
   3   8   0     6699.81     6876.54     50.67 o 
   4   8   0      165.46      164.23      5.96 o 
   5   8   0       36.68       42.46      4.79 o 
   6   8   0      607.88      586.21     13.56 o 
   7   8   0      120.51      130.89      7.81 o 
   1   9   0     1807.40     1628.32     14.63 o 
   2   9   0      733.66      781.70      7.94 o 
   3   9   0     1209.00     1225.42     12.65 o 
   4   9   0       18.98       26.45      3.78 o 
   5   9   0      222.84      234.49      8.06 o 
   6   9   0        0.06        0.10      5.00 o 
   7   9   0        2.11        5.54      4.81 o 
   0  10   0    11593.87    11915.09    131.62 o 
   1  10   0      287.75      294.54      4.56 o 
   2  10   0       29.92       37.74      2.52 o 
   3  10   0        0.22       -1.65      1.65 o 
   4  10   0       24.21       16.68      3.49 o 
   5  10   0       97.87       88.92      6.12 o 
   6  10   0       64.29       58.59      6.75 o 
   1  11   0     1397.17     1311.74     15.65 o 
   2  11   0      515.09      603.18      7.63 o 
   3  11   0      592.34      560.39      9.05 o 
   4  11   0       32.70       33.20      4.70 o 
   5  11   0        7.35        4.52      3.91 o 
   6  11   0      325.84      296.17     10.31 o 
   0  12   0    13863.58    14686.11    138.12 o 
   1  12   0     1560.43     1480.96     14.72 o 
   2  12   0       78.79       70.22      3.59 o 
   3  12   0      185.03      190.04      6.40 o 
   4  12   0        0.01       -2.60      2.60 o 
   5  12   0      907.65      826.08     14.54 o 
   6  12   0      174.66      188.71     12.40 o 
   1  13   0       30.62       27.36      2.62 o 
   2  13   0      235.57      236.21      5.46 o 
   3  13   0     2425.14     2338.68     27.27 o 
   4  13   0      106.87      108.38      6.27 o 
   5  13   0        0.09       -1.08      4.61 o 
   6  13   0       35.64       34.83      7.01 o 
   0  14   0       72.33       49.02      3.91 o 
   1  14   0       33.79       31.06      2.86 o 
   2  14   0        1.64        0.60      2.43 o 
   3  14   0     6681.83     6281.83     65.99 o 
   4  14   0        2.99        0.19      3.94 o 
   5  14   0       22.49       17.84      5.76 o 
   6  14   0      301.49      279.56     11.92 o 
   1  15   0       68.50       65.26      3.86 o 
   2  15   0      366.89      359.51      7.93 o 
   3  15   0       94.90      138.43      6.93 o 
   4  15   0     1314.85     1241.89     22.58 o 
   5  15   0      135.15      130.45      8.92 o 
   6  15   0      298.44      345.54     13.84 o 
   0  16   0     1828.77     2127.71     56.87 o 
   1  16   0      445.33      435.68      8.53 o 
   2  16   0       95.86       93.49      6.57 o 
   3  16   0      359.81      381.28     10.16 o 
   4  16   0      540.40      534.95     12.85 o 
   5  16   0        3.01       -3.73      5.44 o 
   6  16   0       20.13       28.56      6.51 o 
   1  17   0       54.11       41.79      3.82 o 
   2  17   0      294.20      287.19      8.01 o 
   3  17   0       19.00       25.49      6.06 o 
   4  17   0       29.22       20.74      5.40 o 
   5  17   0        0.48        2.00      5.61 o 
   6  17   0       59.57       46.68      7.66 o 
   0  18   0      193.75      254.56     12.25 o 
   1  18   0      317.47      305.49      7.47 o 
   2  18   0      395.85      410.64      9.75 o 
   3  18   0      542.90      542.77     13.27 o 
   4  18   0       21.07       29.23      6.55 o 
   5  18   0       31.31       33.73      7.04 o 
   1  19   0        1.08       -0.05      2.79 o 
   2  19   0        0.10       -0.43      3.51 o 
   3  19   0       54.74       62.63     10.25 o 
   4  19   0      138.83      154.49      8.71 o 
   5  19   0        0.61        1.01      6.40 o 
   0  20   0     2221.26     2113.82     51.33 o 
   1  20   0        0.27        8.48      5.60 o 
   2  20   0      159.88      159.02      6.96 o 
   3  20   0     1813.02     1875.83     31.84 o 
   4  20   0       39.39       35.48      6.31 o 
   5  20   0      175.36      162.60     10.23 o 
   1  21   0       18.99       15.00      5.19 o 
   2  21   0        8.16       -1.68      3.56 o 
   3  21   0      626.82      635.54     22.60 o 
   4  21   0       23.91       27.43      5.81 o 
   5  21   0      115.36      147.10      9.90 o 
   0  22   0    13544.96    13933.39    348.18 o 
   1  22   0        5.79        5.76      4.95 o 
   2  22   0      128.68      134.73      6.83 o 
   3  22   0      638.41      687.77     17.71 o 
   4  22   0      140.31      157.67      8.75 o 
   5  22   0      393.07      475.31     15.60 o 
   1  23   0      228.11      225.24      9.99 o 
   2  23   0      152.72      135.87      6.67 o 
   3  23   0       40.05       52.86      6.53 o 
   4  23   0       17.54       27.42      6.08 o 
   0  24   0      308.92      298.28     18.02 o 
   1  24   0      174.15      164.13      8.59 o 
   2  24   0        3.50        2.94      3.98 o 
   3  24   0      425.31      439.67     14.33 o 
   4  24   0      105.80      114.58      9.82 o 
   1  25   0       66.84       55.40      6.85 o 
   2  25   0      100.44       95.29      8.91 o 
   3  25   0      617.93      665.17     32.22 o 
   4  25   0       89.21       93.96      7.39 o 
   0  26   0        3.02        9.07     12.63 o 
   1  26   0        1.17        5.02      5.16 o 
   2  26   0      135.13      110.37      8.21 o 
   3  26   0       47.77       36.30      5.94 o 
   1  27   0        0.40        4.86      5.58 o 
   2  27   0      224.79      245.51     10.90 o 
   3  27   0       96.53       95.60      7.13 o 
   0  28   0        1.81        7.68      8.78 o 
   1  28   0       55.01       52.49      7.72 o 
   2  28   0        0.23       -4.96      4.96 o 
   1  29   0        4.09       10.25      6.01 o 
   2  29   0       26.36       20.84      5.90 o 
   0  30   0      141.71      131.29     14.26 o 
   1  30   0        4.76        8.15      5.96 o 
   1   0   1     2744.38     2646.51     20.76 o 
   2   0   1      493.93      472.54      5.41 o 
   3   0   1     1495.25     1496.82     12.99 o 
   4   0   1      295.10      299.52      6.26 o 
   5   0   1      831.44      859.22     13.89 o 
   6   0   1      688.50      696.11     18.27 o 
   7   0   1       69.63       46.59      7.72 o 
   1   1   1     2835.78     2818.69     15.30 o 
   2   1   1       84.51       96.29      1.91 o 
   3   1   1     1638.47     1733.85     10.23 o 
   4   1   1       97.59       94.78      2.88 o 
   5   1   1      138.20      141.60      4.04 o 
   6   1   1     1330.55     1342.32     18.16 o 
   7   1   1       34.10       29.95      4.96 o 
   1   2   1    11897.96    11850.68     62.43 o 
   2   2   1      277.66      279.67      2.95 o 
   3   2   1     4543.21     4717.17     24.35 o 
   4   2   1      248.06      241.68      4.06 o 
   5   2   1      437.53      434.24      6.32 o 
   6   2   1       75.31       79.64      5.24 o 
   7   2   1       14.31       14.36      4.45 o 
   0   3   1    11679.83    10828.16    109.29 o 
   1   3   1     5879.44     5864.69     32.32 o 
   2   3   1     1177.94     1198.34      7.72 o 
   3   3   1     1434.92     1437.72      9.60 o 
   4   3   1      357.28      356.54      4.89 o 
   5   3   1      306.69      304.69      5.92 o 
   6   3   1      623.31      638.65     10.71 o 
   7   3   1       13.40       13.77      4.51 o 
   0   4   1     1631.86     1558.89     15.69 o 
   1   4   1      984.36      943.73      6.23 o 
   2   4   1     1125.63     1247.04      8.21 o 
   3   4   1     1181.32     1258.40      9.31 o 
   4   4   1      131.30      124.55      3.34 o 
   5   4   1      383.04      368.24      6.84 o 
   6   4   1     1594.47     1621.28     16.15 o 
   7   4   1        5.86       -4.72      4.95 o 
   0   5   1     1785.59     1607.42     15.47 o 
   1   5   1     2242.42     2320.04     13.36 o 
   2   5   1     2311.91     2298.90     13.23 o 
   3   5   1     2227.71     2371.35     14.51 o 
   4   5   1      384.09      375.26      5.22 o 
   5   5   1      651.76      635.77      8.87 o 
   6   5   1      900.42      904.51     11.49 o 
   7   5   1       25.30        9.10      4.20 o 
   0   6   1     3834.83     3583.53     30.95 o 
   1   6   1     3097.80     3030.30     17.09 o 
   2   6   1      952.54     1019.04      6.80 o 
   3   6   1     1424.69     1444.95      9.93 o 
   4   6   1      337.89      348.68      5.48 o 
   5   6   1      326.09      321.89      6.70 o 
   6   6   1       82.72       78.50      4.67 o 
   7   6   1       18.90       15.68      4.15 o 
   0   7   1      820.25      805.00      8.54 o 
   1   7   1      309.17      285.93      3.30 o 
   2   7   1      293.33      325.83      3.18 o 
   3   7   1     1383.28     1505.48     10.24 o 
   4   7   1      625.64      611.96      7.30 o 
   5   7   1      183.64      165.42      4.94 o 
   6   7   1       82.47       72.74      4.61 o 
   7   7   1       40.85       32.07      4.81 o 
   0   8   1       18.81       30.52      1.75 o 
   1   8   1     2522.76     2462.25     15.72 o 
   2   8   1      291.97      334.15      3.59 o 
   3   8   1     1913.36     1901.96     12.51 o 
   4   8   1       99.00       97.62      3.49 o 
   5   8   1        7.43        3.08      2.73 o 
   6   8   1      294.43      283.62      7.00 o 
   7   8   1       50.98       46.89      4.17 o 
   0   9   1        0.01        5.43      1.32 o 
   1   9   1      720.44      685.52      5.00 o 
   2   9   1      384.54      402.93      3.99 o 
   3   9   1      736.48      729.68      6.47 o 
   4   9   1      282.71      298.49      5.31 o 
   5   9   1      111.81       96.95      4.35 o 
   6   9   1      125.05      131.21      5.64 o 
   7   9   1       48.34       48.05      4.08 o 
   0  10   1     3305.79     3122.93     26.52 o 
   1  10   1      511.65      544.47      4.47 o 
   2  10   1      548.42      573.00      4.94 o 
   3  10   1      905.00      884.21      8.03 o 
   4  10   1       24.27       16.03      2.51 o 
   5  10   1       14.43       13.79      3.05 o 
   6  10   1      188.25      199.54      6.42 o 
   0  11   1     2765.24     2864.58     23.61 o 
   1  11   1      524.10      566.72      5.02 o 
   2  11   1      111.58      124.07      2.44 o 
   3  11   1     2029.32     1952.50     15.20 o 
   4  11   1       21.58       22.59      2.67 o 
   5  11   1       24.05       23.23      3.17 o 
   6  11   1      189.65      174.79      7.02 o 
   0  12   1      458.66      576.56      6.73 o 
   1  12   1      372.60      398.00      3.99 o 
   2  12   1       94.14      113.70      2.86 o 
   3  12   1      500.96      507.14      6.52 o 
   4  12   1      137.81      145.01      4.32 o 
   5  12   1       32.14       19.22      3.49 o 
   6  12   1      318.64      320.23      7.81 o 
   0  13   1     3505.29     3797.50     30.89 o 
   1  13   1      242.80      231.27      3.05 o 
   2  13   1      187.89      204.37      3.55 o 
   3  13   1      865.84      878.82      9.81 o 
   4  13   1      387.64      351.15      6.10 o 
   5  13   1       23.59       22.71      3.46 o 
   6  13   1      273.57      295.69      7.84 o 
   0  14   1       43.89       71.96      3.09 o 
   1  14   1      841.67      861.98      7.62 o 
   2  14   1      158.81      154.06      3.50 o 
   3  14   1      321.16      308.32      7.39 o 
   4  14   1       68.51       57.86      4.03 o 
   5  14   1       63.48       65.33      5.31 o 
   6  14   1       68.69       66.76      5.65 o 
   0  15   1      664.56      765.18     11.33 o 
   1  15   1       38.94       48.14      2.46 o 
   2  15   1       19.25       21.00      2.28 o 
   3  15   1     2552.32     2395.64     22.20 o 
   4  15   1       57.69       62.38      4.45 o 
   5  15   1       28.34       23.55      4.46 o 
   6  15   1      144.53      152.59      6.91 o 
   0  16   1      140.97      162.27      6.04 o 
   1  16   1      157.21      159.79      3.78 o 
   2  16   1      222.32      228.22      5.03 o 
   3  16   1     2687.20     2561.78     24.55 o 
   4  16   1      595.21      550.32      9.26 o 
   5  16   1      188.09      205.50      7.01 o 
   6  16   1      142.09      150.33      6.96 o 
   0  17   1      177.28      207.31      7.06 o 
   1  17   1      357.08      377.42      6.45 o 
   2  17   1       60.35       65.96      3.70 o 
   3  17   1      961.12      972.20     13.11 o 
   4  17   1      127.06      119.41      5.57 o 
   5  17   1      172.89      173.81      7.27 o 
   6  17   1        1.85       13.92      4.42 o 
   0  18   1      794.58      827.31     14.76 o 
   1  18   1       11.39       11.86      2.21 o 
   2  18   1       52.37       40.19      3.28 o 
   3  18   1     1035.24     1016.55     15.58 o 
   4  18   1       46.90       51.17      4.81 o 
   5  18   1       79.78       81.98      6.21 o 
   0  19   1      203.51      255.49      8.34 o 
   1  19   1      187.06      194.25      5.05 o 
   2  19   1       16.20       18.37      3.23 o 
   3  19   1      665.64      670.92     12.79 o 
   4  19   1      193.65      228.66      7.84 o 
   5  19   1       87.98       86.86      7.42 o 
   0  20   1        3.47        5.25      4.26 o 
   1  20   1      636.39      638.63      9.60 o 
   2  20   1      108.35      103.41      4.56 o 
   3  20   1       72.39       62.14      4.54 o 
   4  20   1       29.08       27.15      4.26 o 
   5  20   1      264.75      300.53      9.17 o 
   0  21   1      580.15      609.69     13.90 o 
   1  21   1      234.79      243.12      6.01 o 
   2  21   1       83.22       80.78      4.28 o 
   3  21   1       89.30       91.71      4.99 o 
   4  21   1      159.51      160.23      6.22 o 
   5  21   1        0.44        4.86      4.17 o 
   0  22   1      310.32      361.89     15.27 o 
   1  22   1      347.84      334.60      8.02 o 
   2  22   1       13.17       12.79      3.38 o 
   3  22   1      623.27      638.56     11.29 o 
   4  22   1       52.83       55.85      4.93 o 
   5  22   1      112.46      102.86      6.45 o 
   0  23   1       72.76       75.98      7.42 o 
   1  23   1      192.62      207.96      6.62 o 
   2  23   1      127.21      109.71      4.96 o 
   3  23   1      314.96      316.69      7.70 o 
   4  23   1       41.13       39.19      4.47 o 
   0  24   1      125.21      125.74      9.48 o 
   1  24   1      279.12      286.41      9.04 o 
   2  24   1        0.83       -3.28      3.28 o 
   3  24   1      264.98      269.38      7.55 o 
   4  24   1      116.18      115.98      6.21 o 
   0  25   1        4.08       10.29      6.06 o 
   1  25   1      520.35      521.43     11.12 o 
   2  25   1      210.73      227.05      6.35 o 
   3  25   1      357.91      398.36      9.08 o 
   4  25   1       25.24       31.56      4.16 o 
   0  26   1      105.97      115.51     22.17 o 
   1  26   1      104.33       98.81      5.91 o 
   2  26   1       97.61       96.85      5.71 o 
   3  26   1      166.98      187.39      6.68 o 
   0  27   1       36.94       43.07      7.75 o 
   1  27   1      124.64      109.24      6.49 o 
   2  27   1       55.38       48.27      4.97 o 
   3  27   1      258.98      253.58      7.64 o 
   0  28   1        0.01        4.63      9.56 o 
   1  28   1       67.44       67.89      6.08 o 
   2  28   1        5.87        3.84      3.75 o 
   0  29   1       19.36       21.20      6.77 o 
   1  29   1      105.31       97.92      6.11 o 
   2  29   1      120.53      119.34      6.45 o 
   0  30   1       74.33       56.68      8.12 o 
   1  30   1       41.64       29.55      9.46 o 
   1   0   2      277.69      310.00      3.54 o 
   2   0   2      723.92      720.45      7.10 o 
   3   0   2     2390.35     2370.65     19.20 o 
   4   0   2     1366.08     1344.30     14.61 o 
   5   0   2      152.81      147.45      5.80 o 
   6   0   2       63.86       70.52      8.16 o 
   7   0   2       42.52       29.08      8.23 o 
   1   1   2     3948.28     4000.46     21.82 o 
   2   1   2     2495.53     2515.36     13.64 o 
   3   1   2      804.92      790.42      6.02 o 
   4   1   2      425.91      421.71      5.21 o 
   5   1   2        1.68       -2.22      2.22 o 
   6   1   2      250.68      235.78      6.82 o 
   7   1   2        8.64        4.48      4.18 o 
   0   2   2      829.17      796.72     21.85 o 
   1   2   2     9537.17     9555.00     53.10 o 
   2   2   2      371.45      371.51      3.45 o 
   3   2   2      297.38      303.96      3.51 o 
   4   2   2      149.14      148.19      3.46 o 
   5   2   2       65.25       64.34      3.76 o 
   6   2   2       77.56       81.07      5.21 o 
   7   2   2       15.40        9.47      4.33 o 
   0   3   2       17.95       25.05      1.46 o 
   1   3   2     1552.98     1536.33      9.20 o 
   2   3   2      195.45      198.05      2.55 o 
   3   3   2     1812.07     1859.11     11.66 o 
   4   3   2      394.37      401.01      5.09 o 
   5   3   2      697.85      696.63      8.79 o 
   6   3   2      303.08      316.14      7.38 o 
   7   3   2       26.58       26.81      4.89 o 
   0   4   2     4631.84     4416.21     42.35 o 
   1   4   2    10685.75    10808.14     57.34 o 
   2   4   2       85.16       73.74      1.78 o 
   3   4   2      900.61      821.99      6.53 o 
   4   4   2      368.89      380.33      5.21 o 
   5   4   2       12.60       11.23      3.03 o 
   6   4   2       80.26       88.08      4.85 o 
   7   4   2       74.03       69.41      5.76 o 
   0   5   2     6370.03     6035.37     48.13 o 
   1   5   2    13428.53    12901.82     68.06 o 
   2   5   2      653.97      681.77      5.20 o 
   3   5   2     1706.83     1806.30     11.46 o 
   4   5   2      102.42       89.65      3.17 o 
   5   5   2      497.66      513.20      7.98 o 
   6   5   2       78.66       82.90      4.84 o 
   7   5   2       45.47       50.41      5.28 o 
   0   6   2      574.05      513.95      5.70 o 
   1   6   2      637.36      620.21      4.54 o 
   2   6   2       82.92       79.62      1.76 o 
   3   6   2     1554.26     1525.49     10.78 o 
   4   6   2      346.54      347.65      5.32 o 
   5   6   2      319.21      320.21      6.46 o 
   6   6   2       82.75       91.56      4.91 o 
   7   6   2       30.21       18.81      3.89 o 
   0   7   2      146.73      131.78      2.72 o 
   1   7   2      267.39      215.48      2.52 o 
   2   7   2      686.85      703.06      5.56 o 
   3   7   2       12.50        9.00      1.50 o 
   4   7   2       90.34      106.24      3.44 o 
   5   7   2      147.94      149.42      4.80 o 
   6   7   2       89.60       82.50      4.95 o 
   7   7   2      130.97      126.46      5.88 o 
   0   8   2       82.33       73.21      2.35 o 
   1   8   2      317.22      316.86      3.06 o 
   2   8   2      529.40      568.32      4.91 o 
   3   8   2      818.05      906.24      7.28 o 
   4   8   2       58.67       66.01      3.10 o 
   5   8   2       19.68       15.74      3.11 o 
   6   8   2      229.87      232.60      6.50 o 
   7   8   2       19.59       19.63      3.68 o 
   0   9   2      355.86      380.77      5.07 o 
   1   9   2     2177.47     2233.18     13.39 o 
   2   9   2     2450.14     2509.96     15.25 o 
   3   9   2      599.63      588.78      6.08 o 
   4   9   2      231.00      235.33      4.83 o 
   5   9   2      127.46      128.55      4.48 o 
   6   9   2      111.96      129.05      5.51 o 
   7   9   2      100.02      101.26      5.29 o 
   0  10   2      570.73      541.82      6.62 o 
   1  10   2       10.98       11.98      1.09 o 
   2  10   2      566.30      578.07      4.97 o 
   3  10   2      451.90      472.24      5.88 o 
   4  10   2       27.12       23.49      2.63 o 
   5  10   2       32.74       32.25      3.37 o 
   6  10   2       48.62       48.84      4.66 o 
   0  11   2       63.04       55.86      2.43 o 
   1  11   2     4633.41     4596.13     25.86 o 
   2  11   2      372.21      409.53      4.23 o 
   3  11   2      317.56      313.89      5.45 o 
   4  11   2      100.30      106.74      4.25 o 
   5  11   2       31.08       24.66      3.17 o 
   6  11   2       47.15       51.92      4.32 o 
   0  12   2      558.95      579.65      7.65 o 
   1  12   2      708.15      700.63      5.46 o 
   2  12   2      108.13       88.86      2.15 o 
   3  12   2      159.96      157.67      3.74 o 
   4  12   2      495.27      499.86      7.58 o 
   5  12   2      170.86      188.05      5.81 o 
   6  12   2      103.87      107.95      5.75 o 
   0  13   2      637.01      676.30      8.25 o 
   1  13   2     1051.28     1087.03      7.99 o 
   2  13   2      274.78      275.37      4.35 o 
   3  13   2        7.17        6.93      2.17 o 
   4  13   2      304.45      270.52      5.66 o 
   5  13   2       43.87       34.62      3.86 o 
   6  13   2       38.90       47.56      4.71 o 
   0  14   2     3407.89     3503.09     30.58 o 
   1  14   2      390.00      435.89      4.77 o 
   2  14   2      805.84      801.71      8.03 o 
   3  14   2      413.73      400.38      6.71 o 
   4  14   2      335.67      324.39      6.27 o 
   5  14   2        1.23        1.74      2.90 o 
   6  14   2      135.56      150.67      6.73 o 
   0  15   2      477.56      572.39      8.11 o 
   1  15   2      390.73      396.09      5.12 o 
   2  15   2       23.65       16.99      2.34 o 
   3  15   2      286.64      301.80      6.54 o 
   4  15   2       99.00       93.72      4.95 o 
   5  15   2       77.26       68.53      5.40 o 
   6  15   2      126.74      143.59      6.72 o 
   0  16   2      524.98      545.60      8.60 o 
   1  16   2      296.55      312.08      4.70 o 
   2  16   2       95.40      108.47      3.55 o 
   3  16   2     1371.93     1265.11     15.00 o 
   4  16   2      585.80      560.07     10.03 o 
   5  16   2       44.24       49.94      5.19 o 
   6  16   2      144.30      154.97      7.11 o 
   0  17   2      309.19      319.05      6.37 o 
   1  17   2       72.87       68.80      2.94 o 
   2  17   2      276.94      277.44      5.63 o 
   3  17   2       35.24       43.41      3.99 o 
   4  17   2      106.84       98.22      5.58 o 
   5  17   2       66.68       59.39      5.61 o 
   6  17   2       41.09       58.48      5.63 o 
   0  18   2      381.28      354.09      7.78 o 
   1  18   2      756.67      717.06      9.51 o 
   2  18   2      114.55      115.80      4.55 o 
   3  18   2      800.93      775.83     11.23 o 
   4  18   2        3.14        0.32      3.74 o 
   5  18   2       65.72       55.80      5.43 o 
   0  19   2      146.06      129.81      6.46 o 
   1  19   2      454.08      457.10      7.60 o 
   2  19   2      115.16      109.03      4.57 o 
   3  19   2     1026.92     1002.44     13.27 o 
   4  19   2      137.88      127.79      6.08 o 
   5  19   2      115.35      125.13      7.16 o 
   0  20   2      204.09      235.21      8.41 o 
   1  20   2      520.33      512.21      8.23 o 
   2  20   2      212.50      206.18      5.63 o 
   3  20   2       21.57       13.13      3.56 o 
   4  20   2       77.20       76.82      5.49 o 
   5  20   2      150.33      149.92      7.58 o 
   0  21   2      165.21      150.68      7.35 o 
   1  21   2      490.42      481.60     10.29 o 
   2  21   2       30.18       19.19      3.18 o 
   3  21   2        1.73        5.76      3.22 o 
   4  21   2        2.93        3.99      3.78 o 
   5  21   2       58.44       64.35      5.78 o 
   0  22   2       53.29       64.18      6.84 o 
   1  22   2       91.87       86.16      5.01 o 
   2  22   2       86.45       86.05      4.36 o 
   3  22   2      328.13      354.57      7.97 o 
   4  22   2       60.14       52.41      4.99 o 
   5  22   2       58.70       89.08      7.16 o 
   0  23   2        3.32       14.25      5.54 o 
   1  23   2      149.97      149.98      6.73 o 
   2  23   2      185.89      178.56      6.51 o 
   3  23   2       16.89       12.29      3.65 o 
   4  23   2       69.02       72.00      5.45 o 
   0  24   2      137.19      130.61      8.57 o 
   1  24   2      582.34      575.27     11.94 o 
   2  24   2      298.13      286.51      8.52 o 
   3  24   2       11.31        5.35      3.46 o 
   4  24   2      125.10      127.20      6.43 o 
   0  25   2      225.91      220.55     12.61 o 
   1  25   2       16.53       15.22      3.91 o 
   2  25   2       53.04       44.33      4.43 o 
   3  25   2      129.29      132.79      5.65 o 
   4  25   2       23.72       21.14      4.06 o 
   0  26   2       20.23       30.86      7.98 o 
   1  26   2       34.28       26.94      4.48 o 
   2  26   2       19.89       25.74      3.72 o 
   3  26   2       45.47       50.69      5.03 o 
   0  27   2      961.68      852.02     50.52 o 
   1  27   2      186.69      171.10      6.81 o 
   2  27   2       82.58       75.71      5.52 o 
   3  27   2       45.04       52.03      5.63 o 
   0  28   2       85.97      119.25     10.09 o 
   1  28   2       87.32       79.11      5.86 o 
   2  28   2       36.35       33.57      4.73 o 
   0  29   2        4.96        2.63      6.26 o 
   1  29   2       64.95       52.88      5.42 o 
   2  29   2       75.55       58.69      5.18 o 
   0  30   2       37.70       45.06      7.52 o 
   1  30   2       16.03       26.53      7.71 o 
   1   0   3     1952.53     2050.18     15.62 o 
   2   0   3      454.24      535.67      6.63 o 
   3   0   3        1.87       -1.68      1.68 o 
   4   0   3      128.19      136.43      4.73 o 
   5   0   3      346.85      343.14      7.77 o 
   6   0   3      209.47      200.63      9.41 o 
   7   0   3        1.70        7.71      6.72 o 
   0   1   3     6244.22     5907.58     74.26 o 
   1   1   3     2922.71     3020.54     16.81 o 
   2   1   3     1402.92     1416.04      8.68 o 
   3   1   3     1529.89     1522.63      9.67 o 
   4   1   3      226.44      242.51      4.09 o 
   5   1   3     1277.24     1249.52     11.95 o 
   6   1   3      509.71      506.03      9.70 o 
   7   1   3        7.31        0.33      4.13 o 
   0   2   3      151.55      164.05      4.59 o 
   1   2   3      407.17      373.00      3.34 o 
   2   2   3     1438.20     1414.23      8.68 o 
   3   2   3      382.96      396.95      4.09 o 
   4   2   3       15.20       11.15      2.02 o 
   5   2   3      442.07      443.31      6.83 o 
   6   2   3      211.84      194.83      7.03 o 
   7   2   3       20.91       17.57      4.56 o 
   0   3   3      450.83      441.69     10.26 o 
   1   3   3      124.75      112.84      2.11 o 
   2   3   3      575.51      508.55      4.08 o 
   3   3   3      247.56      231.74      3.29 o 
   4   3   3      164.58      180.04      3.73 o 
   5   3   3        9.22        7.63      2.88 o 
   6   3   3      199.37      203.57      6.55 o 
   7   3   3      110.75      103.63      6.51 o 
   0   4   3     9147.36     8987.53     78.16 o 
   1   4   3     4139.55     3882.34     21.58 o 
   2   4   3     1924.18     1807.37     10.80 o 
   3   4   3       74.83       76.95      2.15 o 
   4   4   3      308.76      294.83      4.57 o 
   5   4   3      416.41      392.83      6.82 o 
   6   4   3      144.77      143.24      5.24 o 
   7   4   3      102.49       95.53      6.36 o 
   0   5   3    14554.20    14744.01    127.27 o 
   1   5   3     7712.82     7378.95     40.54 o 
   2   5   3      964.82     1022.69      6.93 o 
   3   5   3     2192.94     2184.09     13.64 o 
   4   5   3        2.66        2.90      2.04 o 
   5   5   3      157.77      157.67      5.04 o 
   6   5   3       71.89       77.61      4.65 o 
   7   5   3      120.79      128.95      5.92 o 
   0   6   3    11905.66    11617.93    101.01 o 
   1   6   3     3195.40     2838.42     16.76 o 
   2   6   3      112.22      103.09      1.98 o 
   3   6   3      299.93      296.16      3.76 o 
   4   6   3       58.94       63.39      2.98 o 
   5   6   3      548.01      565.33      8.11 o 
   6   6   3      256.74      256.14      6.55 o 
   7   6   3      100.69      118.99      6.02 o 
   0   7   3        7.26       10.14      1.31 o 
   1   7   3      353.96      308.08      3.21 o 
   2   7   3     1451.30     1549.79     10.21 o 
   3   7   3      202.75      216.95      3.20 o 
   4   7   3      340.59      323.32      5.20 o 
   5   7   3      204.32      198.15      5.28 o 
   6   7   3       23.34       17.03      3.78 o 
   7   7   3      175.99      182.55      6.56 o 
   0   8   3      839.80      789.25      8.42 o 
   1   8   3      114.09      128.40      2.07 o 
   2   8   3      262.44      253.48      3.12 o 
   3   8   3      440.11      458.51      4.90 o 
   4   8   3      155.69      171.46      4.14 o 
   5   8   3       98.92      102.96      4.51 o 
   6   8   3        4.50        0.46      3.28 o 
   7   8   3       13.74        9.94      3.73 o 
   0   9   3       10.27        5.38      1.50 o 
   1   9   3       37.44       52.41      1.51 o 
   2   9   3     2401.34     2554.82     15.19 o 
   3   9   3      321.96      316.05      4.63 o 
   4   9   3     1507.83     1463.90     13.11 o 
   5   9   3      385.05      368.72      6.91 o 
   6   9   3       47.26       47.26      4.34 o 
   7   9   3       24.28       14.32      4.08 o 
   0  10   3      573.19      508.27      6.78 o 
   1  10   3      234.14      242.77      2.86 o 
   2  10   3     1950.93     2127.73     13.14 o 
   3  10   3      377.15      376.39      5.26 o 
   4  10   3      131.37      130.46      4.30 o 
   5  10   3      156.18      142.18      4.62 o 
   6  10   3      171.02      198.17      6.43 o 
   0  11   3      213.01      239.62      4.23 o 
   1  11   3      169.63      162.48      2.33 o 
   2  11   3      208.19      206.83      3.06 o 
   3  11   3      263.48      255.98      4.41 o 
   4  11   3      462.55      442.39      7.21 o 
   5  11   3      430.86      416.14      7.89 o 
   6  11   3       29.99       25.20      4.11 o 
   0  12   3       18.15       12.71      1.82 o 
   1  12   3      385.09      390.19      3.72 o 
   2  12   3      921.84      975.94      7.99 o 
   3  12   3      576.35      524.30      6.55 o 
   4  12   3      342.62      321.79      6.25 o 
   5  12   3       87.38       84.41      4.64 o 
   6  12   3      130.37      135.73      5.84 o 
   0  13   3        0.18        2.31      1.58 o 
   1  13   3      341.73      363.42      3.81 o 
   2  13   3      921.35      889.08      8.02 o 
   3  13   3      173.23      186.67      4.23 o 
   4  13   3      748.72      756.71      9.92 o 
   5  13   3       10.36        6.01      3.26 o 
   6  13   3       94.84      113.18      5.91 o 
   0  14   3       15.33       15.82      2.04 o 
   1  14   3       60.56       58.69      1.85 o 
   2  14   3      243.87      252.50      4.04 o 
   3  14   3      208.28      211.74      4.61 o 
   4  14   3       36.74       48.43      3.64 o 
   5  14   3      110.95      123.79      5.20 o 
   6  14   3        6.90        0.95      3.55 o 
   0  15   3       15.93       33.76      3.06 o 
   1  15   3      334.84      350.74      3.85 o 
   2  15   3      359.01      369.43      5.48 o 
   3  15   3      291.79      255.87      5.78 o 
   4  15   3       64.37       54.36      4.64 o 
   5  15   3      103.09       99.43      5.99 o 
   6  15   3       97.35      111.79      6.25 o 
   0  16   3     2107.42     2195.24     25.51 o 
   1  16   3       86.51       89.65      3.38 o 
   2  16   3      124.69      139.29      3.94 o 
   3  16   3      120.31      119.57      5.07 o 
   4  16   3       70.81       69.07      5.01 o 
   5  16   3       88.00       85.63      7.00 o 
   6  16   3       52.34       66.97      5.50 o 
   0  17   3      199.76      190.29      5.82 o 
   1  17   3      615.52      604.61      8.48 o 
   2  17   3      250.68      249.57      5.53 o 
   3  17   3      293.92      285.19      6.81 o 
   4  17   3      164.48      164.39      6.35 o 
   5  17   3       44.20       39.87      4.81 o 
   6  17   3       81.82       94.91      6.39 o 
   0  18   3     2305.26     2297.78     27.07 o 
   1  18   3      294.18      304.89      6.11 o 
   2  18   3       57.40       60.92      3.95 o 
   3  18   3       37.07       33.21      3.91 o 
   4  18   3      252.18      268.12      8.08 o 
   5  18   3      274.69      291.08      9.50 o 
   0  19   3       49.36       71.05      7.05 o 
   1  19   3       14.14       14.59      2.85 o 
   2  19   3      587.01      565.50      8.77 o 
   3  19   3      127.68      126.04      5.27 o 
   4  19   3       31.72       30.18      4.48 o 
   5  19   3      175.44      165.22      7.23 o 
   0  20   3       12.80       11.61      3.82 o 
   1  20   3      129.88      121.73      4.85 o 
   2  20   3      204.70      197.05      5.52 o 
   3  20   3      471.50      472.66      8.87 o 
   4  20   3      169.59      168.25      6.68 o 
   5  20   3       38.82       46.42      5.98 o 
   0  21   3       31.08       25.83      4.82 o 
   1  21   3      423.24      418.59      7.38 o 
   2  21   3      249.65      244.51      5.97 o 
   3  21   3       74.44       68.50      4.63 o 
   4  21   3      146.91      141.54      6.44 o 
   5  21   3      177.58      194.83      7.62 o 
   0  22   3       88.23       73.04      6.88 o 
   1  22   3      226.29      197.42      5.65 o 
   2  22   3       60.84       55.96      4.50 o 
   3  22   3      246.73      236.38      6.71 o 
   4  22   3      123.42      121.85      6.20 o 
   5  22   3      310.18      353.54     12.65 o 
   0  23   3      508.91      500.18     14.16 o 
   1  23   3        8.79       12.88      3.23 o 
   2  23   3       59.36       59.95      4.72 o 
   3  23   3      103.05       98.13      5.18 o 
   4  23   3       81.66       77.51      5.55 o 
   0  24   3      698.23      722.66     20.16 o 
   1  24   3      198.99      187.82      6.42 o 
   2  24   3       41.88       37.90      4.33 o 
   3  24   3       79.36       71.12      4.83 o 
   4  24   3       51.74       50.44      4.92 o 
   0  25   3      223.36      235.14     10.68 o 
   1  25   3       16.07       12.67      4.11 o 
   2  25   3      123.39      126.49      5.85 o 
   3  25   3       93.86       89.71      5.33 o 
   4  25   3       40.55       37.12      4.43 o 
   0  26   3      111.86      106.54      9.74 o 
   1  26   3       53.09       43.61      4.90 o 
   2  26   3       45.81       43.15      4.58 o 
   3  26   3       36.90       33.55      4.56 o 
   0  27   3      330.25      357.09     15.57 o 
   1  27   3      191.76      202.41      7.19 o 
   2  27   3       32.34       27.40      3.83 o 
   3  27   3      426.54      428.45     12.29 o 
   0  28   3      265.63      243.42     12.75 o 
   1  28   3       85.67       93.99      5.86 o 
   2  28   3       22.56       15.67      4.19 o 
   0  29   3       12.67       11.82      7.13 o 
   1  29   3       86.60       80.09      6.16 o 
   2  29   3      137.70      154.55      7.67 o 
   0  30   3      105.80      101.49      9.09 o 
   1  30   3        3.11       -0.42      8.69 o 
   0   0   4     2722.52     2419.58     37.15 o 
   1   0   4     1293.64     1235.41     10.43 o 
   2   0   4      941.77      958.75     10.02 o 
   3   0   4      155.40      194.54      4.17 o 
   4   0   4     2495.55     2447.69     22.76 o 
   5   0   4       10.29        3.57      3.81 o 
   6   0   4       97.38      112.44      7.70 o 
   7   0   4       17.11       18.61      6.56 o 
   0   1   4     1927.45     1810.84     16.10 o 
   1   1   4     3173.70     3181.89     16.95 o 
   2   1   4      298.55      280.16      3.02 o 
   3   1   4       89.80       85.66      2.21 o 
   4   1   4      958.18      947.70      8.44 o 
   5   1   4      675.48      652.45      8.27 o 
   6   1   4      129.97      133.28      5.88 o 
   7   1   4      316.47      310.68      8.95 o 
   0   2   4     6581.05     6440.85     57.11 o 
   1   2   4     4106.94     4087.27     21.48 o 
   2   2   4     4021.46     4199.94     21.65 o 
   3   2   4     1167.65     1239.43      8.51 o 
   4   2   4      220.68      210.67      3.95 o 
   5   2   4     1246.97     1286.48     12.57 o 
   6   2   4       88.68       91.75      5.94 o 
   7   2   4        2.38        0.57      4.00 o 
   0   3   4    63877.98    52504.55   1271.64 o 
   1   3   4    22777.09    22916.69    122.90 o 
   2   3   4     3492.31     3573.56     19.80 o 
   3   3   4     1145.20     1165.51      7.80 o 
   4   3   4      536.99      547.94      6.18 o 
   5   3   4      224.59      230.80      5.43 o 
   6   3   4      200.37      203.28      6.58 o 
   7   3   4       67.98       60.16      5.62 o 
   0   4   4     7184.59     6989.48     61.41 o 
   1   4   4     5273.77     5450.74     30.43 o 
   2   4   4     1201.27     1239.08      7.65 o 
   3   4   4      301.89      328.00      3.77 o 
   4   4   4      473.60      455.09      6.13 o 
   5   4   4      463.43      456.89      7.35 o 
   6   4   4      196.37      179.48      8.12 o 
   7   4   4       49.63       46.23      5.02 o 
   0   5   4        0.94       -1.61      1.61 o 
   1   5   4     3138.22     3045.74     18.28 o 
   2   5   4     4682.43     4687.22     24.44 o 
   3   5   4     1023.54      986.20      7.41 o 
   4   5   4     1629.28     1650.78     13.01 o 
   5   5   4      216.06      197.55      5.01 o 
   6   5   4      116.25      125.76      5.33 o 
   7   5   4      250.88      242.45      7.07 o 
   0   6   4      315.09      360.94      5.49 o 
   1   6   4     3468.60     3378.46     20.20 o 
   2   6   4     1686.39     1803.58     11.46 o 
   3   6   4      422.08      408.03      4.39 o 
   4   6   4        6.69        8.83      2.13 o 
   5   6   4      136.30      132.81      4.65 o 
   6   6   4      425.28      415.31      8.21 o 
   7   6   4        3.89        9.43      3.93 o 
   0   7   4     2386.99     2298.65     22.45 o 
   1   7   4      171.17      129.73      2.15 o 
   2   7   4     2819.72     2930.90     17.82 o 
   3   7   4      231.13      254.18      3.60 o 
   4   7   4      241.07      242.54      5.13 o 
   5   7   4      218.36      218.44      5.50 o 
   6   7   4       30.01       19.84      3.73 o 
   7   7   4      237.94      239.93      7.13 o 
   0   8   4      563.65      534.67      6.30 o 
   1   8   4      996.62      990.95      7.28 o 
   2   8   4       11.24       15.78      1.48 o 
   3   8   4      272.21      279.74      4.25 o 
   4   8   4      251.20      257.51      4.87 o 
   5   8   4      247.26      243.92      5.73 o 
   6   8   4       88.01       77.02      4.76 o 
   7   8   4      292.14      297.11      8.21 o 
   0   9   4      456.89      425.48      5.59 o 
   1   9   4     1276.32     1357.26      9.46 o 
   2   9   4      917.15      979.42      7.17 o 
   3   9   4      603.99      670.08      7.16 o 
   4   9   4      566.09      579.45      7.15 o 
   5   9   4        8.36        0.27      2.75 o 
   6   9   4      132.85      135.18      5.89 o 
   7   9   4       85.40       91.07      8.74 o 
   0  10   4      435.61      397.93      5.81 o 
   1  10   4      844.14      834.14      6.29 o 
   2  10   4      128.67      150.17      2.55 o 
   3  10   4      506.80      453.80      5.86 o 
   4  10   4      959.13      984.27     10.78 o 
   5  10   4       17.63       22.26      3.62 o 
   6  10   4      263.00      259.98      7.10 o 
   0  11   4        4.82        9.47      1.83 o 
   1  11   4      415.74      388.82      3.72 o 
   2  11   4      135.71      139.64      2.76 o 
   3  11   4        3.64        5.82      1.91 o 
   4  11   4     1093.38     1027.17     11.48 o 
   5  11   4      203.90      201.08      5.90 o 
   6  11   4       65.99       67.15      4.93 o 
   0  12   4        1.99        2.58      1.71 o 
   1  12   4       85.17      101.08      2.15 o 
   2  12   4       85.34       74.55      2.20 o 
   3  12   4      997.18      990.33      9.64 o 
   4  12   4     1419.55     1390.05     13.99 o 
   5  12   4       26.29       19.63      3.53 o 
   6  12   4       15.26       16.86      4.00 o 
   0  13   4      342.12      350.85      5.55 o 
   1  13   4     2137.12     2332.08     14.48 o 
   2  13   4      623.99      613.84      6.43 o 
   3  13   4       94.91       96.34      3.46 o 
   4  13   4      113.15      130.11      4.71 o 
   5  13   4       57.87       55.42      4.71 o 
   6  13   4       21.69       18.42      3.88 o 
   0  14   4      250.84      268.73      5.36 o 
   1  14   4       86.14       68.07      2.04 o 
   2  14   4      315.65      307.41      4.50 o 
   3  14   4      213.40      220.38      4.92 o 
   4  14   4      393.22      342.20      6.76 o 
   5  14   4        9.97       10.75      4.00 o 
   6  14   4       35.43       36.01      4.33 o 
   0  15   4      136.52      153.42      4.72 o 
   1  15   4     2193.07     2332.00     16.21 o 
   2  15   4      226.11      215.70      4.04 o 
   3  15   4       10.09        6.56      2.36 o 
   4  15   4      490.88      475.22      8.05 o 
   5  15   4      188.80      193.45      6.07 o 
   6  15   4       37.70       43.96      5.48 o 
   0  16   4       22.01       30.20      3.87 o 
   1  16   4      107.53       93.19      3.18 o 
   2  16   4     1072.23     1023.46     10.90 o 
   3  16   4      291.87      302.59      6.95 o 
   4  16   4       64.93       74.81      5.07 o 
   5  16   4       40.89       43.23      5.01 o 
   6  16   4       94.24      105.04      7.01 o 
   0  17   4      327.40      304.12      7.27 o 
   1  17   4        3.78        5.89      2.01 o 
   2  17   4     1215.70     1162.87     12.52 o 
   3  17   4      693.72      658.14      9.76 o 
   4  17   4       89.96      100.36      5.70 o 
   5  17   4      124.68      134.60      8.19 o 
   6  17   4       56.94       75.30      5.49 o 
   0  18   4      167.13      185.36      6.11 o 
   1  18   4      227.42      232.48      5.30 o 
   2  18   4      556.59      581.90      8.43 o 
   3  18   4      162.31      141.16      5.28 o 
   4  18   4      163.05      167.47      6.46 o 
   5  18   4      210.55      202.29      8.13 o 
   0  19   4     1152.61     1145.30     16.57 o 
   1  19   4      342.28      308.89      6.19 o 
   2  19   4     1690.13     1654.55     17.58 o 
   3  19   4      101.22       92.55      4.93 o 
   4  19   4        7.01        5.92      3.77 o 
   5  19   4        5.12        0.60      4.30 o 
   0  20   4      541.28      566.83     11.88 o 
   1  20   4      942.91      878.58     11.01 o 
   2  20   4      263.11      259.34      6.11 o 
   3  20   4      211.09      198.27      6.12 o 
   4  20   4       72.12       75.77      5.45 o 
   5  20   4      296.69      308.52     14.43 o 
   0  21   4       60.51       71.33      4.97 o 
   1  21   4      159.10      157.39      5.00 o 
   2  21   4      251.33      263.84      7.02 o 
   3  21   4      113.02      102.72      4.98 o 
   4  21   4      243.65      256.15      7.75 o 
   5  21   4        1.99        3.52      4.00 o 
   0  22   4       29.82       37.41      6.06 o 
   1  22   4      175.42      188.66      5.44 o 
   2  22   4       34.60       36.75      4.32 o 
   3  22   4       45.25       42.47      4.58 o 
   4  22   4      136.04      125.82      6.24 o 
   5  22   4       33.41       19.36      8.56 o 
   0  23   4      462.27      477.76     13.74 o 
   1  23   4       75.92       73.39      4.37 o 
   2  23   4      269.54      263.00      7.24 o 
   3  23   4      165.85      184.35      6.08 o 
   4  23   4      249.98      252.63      7.76 o 
   0  24   4      493.47      507.61     23.94 o 
   1  24   4       52.93       56.31      4.13 o 
   2  24   4      186.88      201.50      6.62 o 
   3  24   4      282.32      295.83      8.46 o 
   4  24   4       63.42       69.78      5.36 o 
   0  25   4     1803.23     1697.89     66.91 o 
   1  25   4      169.53      153.70      6.52 o 
   2  25   4      145.10      134.29      5.93 o 
   3  25   4      126.85      142.98      6.74 o 
   4  25   4       28.21       27.74      5.45 o 
   0  26   4      336.93      394.35     16.19 o 
   1  26   4        4.47        9.29      4.46 o 
   2  26   4        5.28       -0.61      3.55 o 
   3  26   4       43.85       42.08      5.63 o 
   0  27   4      339.51      361.59     19.53 o 
   1  27   4       22.14       14.09      4.17 o 
   2  27   4       45.79       44.13      4.62 o 
   3  27   4        3.33        5.07      4.38 o 
   0  28   4       13.50       20.69      7.02 o 
   1  28   4      111.27      113.38      6.18 o 
   2  28   4       32.65       25.94      4.75 o 
   0  29   4       23.09       17.93      6.66 o 
   1  29   4       24.40       20.62      5.30 o 
   2  29   4       41.61       32.71      5.85 o 
   0  30   4        0.01        5.73      5.61 o 
   1  30   4       87.51       82.61     13.45 o 
   1   0   5    24929.25    25522.96    187.58 o 
   2   0   5     1796.48     1817.00     15.13 o 
   3   0   5       22.17       20.49      2.71 o 
   4   0   5     1799.69     1862.92     18.62 o 
   5   0   5      984.77      983.72     16.62 o 
   6   0   5     1839.42     1801.64     28.23 o 
   7   0   5       29.52       30.89      7.23 o 
   0   1   5      137.52      102.97      2.38 o 
   1   1   5     4284.86     4475.47     25.11 o 
   2   1   5     1139.18     1132.47      7.39 o 
   3   1   5      220.31      248.38      3.31 o 
   4   1   5      150.47      148.51      3.66 o 
   5   1   5       17.41        6.65      2.88 o 
   6   1   5      292.49      290.47      7.46 o 
   7   1   5      118.79      117.86      6.70 o 
   0   2   5      624.52      601.03      5.82 o 
   1   2   5    20350.39    20481.94    104.68 o 
   2   2   5      592.69      696.43      5.26 o 
   3   2   5      650.37      647.29      5.57 o 
   4   2   5      246.86      214.78      4.02 o 
   5   2   5     1054.89     1061.50     11.80 o 
   6   2   5      270.97      265.69      7.41 o 
   7   2   5       17.80       18.01      4.55 o 
   0   3   5      643.28      641.49      8.48 o 
   1   3   5    38281.27    38689.85    193.07 o 
   2   3   5      107.93      104.08      1.96 o 
   3   3   5      803.01      862.23      6.36 o 
   4   3   5     2678.40     2759.22     19.11 o 
   5   3   5      353.51      357.65      6.44 o 
   6   3   5      339.47      332.93      7.80 o 
   7   3   5       80.78       95.00      7.37 o 
   0   4   5     2079.61     2139.91     16.65 o 
   1   4   5    60513.64    59382.00    307.69 o 
   2   4   5     5153.25     5428.30     27.30 o 
   3   4   5     3306.17     3442.79     18.59 o 
   4   4   5      195.69      197.40      4.30 o 
   5   4   5      268.94      242.85      5.56 o 
   6   4   5      361.41      358.30      8.42 o 
   7   4   5       28.82       17.26      4.48 o 
   0   5   5     1538.45     1627.78     15.48 o 
   1   5   5     7389.52     7337.50     41.52 o 
   2   5   5     1628.23     1660.17     11.18 o 
   3   5   5      572.72      583.90      5.30 o 
   4   5   5     1085.31     1053.06      9.72 o 
   5   5   5      255.95      233.47      5.40 o 
   6   5   5       93.07       87.90      5.34 o 
   7   5   5      127.14      136.76      6.08 o 
   0   6   5      323.68      372.11      7.89 o 
   1   6   5     1991.80     2045.65     12.75 o 
   2   6   5     1617.14     1592.07     10.52 o 
   3   6   5      331.01      319.96      3.82 o 
   4   6   5      841.84      852.92      8.34 o 
   5   6   5      196.04      188.43      5.13 o 
   6   6   5       78.80       78.31      4.93 o 
   7   6   5      148.82      165.79      6.44 o 
   0   7   5     1516.48     1453.72     15.41 o 
   1   7   5     4097.52     4253.88     23.92 o 
   2   7   5      114.91      102.16      2.55 o 
   3   7   5       13.03       11.03      1.60 o 
   4   7   5      486.71      514.57      6.72 o 
   5   7   5      507.62      495.99      7.86 o 
   6   7   5       74.71       73.99      4.85 o 
   7   7   5      119.51      119.10      5.84 o 
   0   8   5     1826.72     1737.76     18.04 o 
   1   8   5     2401.75     2357.08     14.15 o 
   2   8   5       56.98       58.20      2.00 o 
   3   8   5      129.36      132.84      3.16 o 
   4   8   5     2243.11     2259.24     18.09 o 
   5   8   5      978.34      945.63     11.07 o 
   6   8   5      225.88      210.79      6.12 o 
   7   8   5       52.67       55.00      5.26 o 
   0   9   5       41.02       47.72      2.07 o 
   1   9   5       40.34       50.04      1.84 o 
   2   9   5      685.64      725.81      6.45 o 
   3   9   5      300.00      329.50      4.82 o 
   4   9   5      488.59      493.00      7.09 o 
   5   9   5      283.15      275.26      5.92 o 
   6   9   5        8.14       -2.47      3.00 o 
   0  10   5        0.48        4.57      1.56 o 
   1  10   5     3879.61     3872.11     22.69 o 
   2  10   5      620.15      618.54      5.78 o 
   3  10   5      149.45      134.22      3.65 o 
   4  10   5     3247.54     3157.29     23.53 o 
   5  10   5      292.72      268.02      6.44 o 
   6  10   5      170.06      182.19      6.28 o 
   0  11   5       66.96       92.37      3.10 o 
   1  11   5      954.46     1080.47      7.82 o 
   2  11   5      759.72      751.90      6.69 o 
   3  11   5      122.11      130.86      3.45 o 
   4  11   5       24.25       22.34      3.25 o 
   5  11   5      163.53      152.65      5.66 o 
   6  11   5      126.71      143.59      5.89 o 
   0  12   5      266.71      272.02      5.86 o 
   1  12   5       43.36       73.84      2.22 o 
   2  12   5      752.13      718.02      6.58 o 
   3  12   5      191.84      186.72      4.13 o 
   4  12   5      422.80      418.59      7.11 o 
   5  12   5        1.77        2.48      3.25 o 
   6  12   5      152.80      157.68      6.27 o 
   0  13   5      190.90      181.35      4.32 o 
   1  13   5     1727.39     1762.05     13.12 o 
   2  13   5      156.95      163.30      3.27 o 
   3  13   5      249.43      235.11      4.78 o 
   4  13   5      324.80      297.62      6.40 o 
   5  13   5      187.57      184.94      6.02 o 
   6  13   5       63.65       74.75      5.25 o 
   0  14   5      256.54      208.69      4.76 o 
   1  14   5      802.36      840.12      7.70 o 
   2  14   5      630.98      595.88      6.70 o 
   3  14   5       44.71       44.58      3.04 o 
   4  14   5     1507.29     1510.59     15.46 o 
   5  14   5       57.80       42.84      4.18 o 
   6  14   5       90.65       92.93      5.56 o 
   0  15   5      163.86      180.54      4.69 o 
   1  15   5      232.18      254.35      4.02 o 
   2  15   5      309.73      320.76      4.95 o 
   3  15   5      116.91      111.07      4.06 o 
   4  15   5      740.73      753.13     10.46 o 
   5  15   5      110.08      119.97      5.63 o 
   6  15   5       33.50       19.03      3.90 o 
   0  16   5      113.33      116.15      4.40 o 
   1  16   5     1960.79     2035.51     15.89 o 
   2  16   5      399.71      400.89      6.10 o 
   3  16   5       58.01       56.79      3.53 o 
   4  16   5      654.34      654.80     10.35 o 
   5  16   5       91.39      100.55      5.26 o 
   6  16   5        3.95       11.84      4.18 o 
   0  17   5       79.35       80.72      4.57 o 
   1  17   5      208.38      204.47      4.60 o 
   2  17   5      765.81      754.74      8.69 o 
   3  17   5       93.40       80.77      3.82 o 
   4  17   5      632.92      618.06     10.66 o 
   5  17   5       26.83       22.89      4.47 o 
   6  17   5      106.87      134.01      8.27 o 
   0  18   5      218.09      221.64      8.50 o 
   1  18   5     1512.19     1323.58     13.13 o 
   2  18   5     2022.86     1980.28     18.97 o 
   3  18   5      930.38      869.54     11.99 o 
   4  18   5       24.37       19.53      4.02 o 
   5  18   5      159.06      150.30      7.46 o 
   0  19   5       38.70       41.51      4.17 o 
   1  19   5     1437.17     1319.12     13.27 o 
   2  19   5       47.75       49.59      4.30 o 
   3  19   5      165.79      148.02      5.51 o 
   4  19   5      614.22      606.46     13.85 o 
   5  19   5        4.74       -1.07      4.01 o 
   0  20   5       25.01       28.70      4.35 o 
   1  20   5       33.68       37.09      3.89 o 
   2  20   5      460.81      462.60      8.91 o 
   3  20   5       58.67       62.37      4.47 o 
   4  20   5       99.53       93.14      5.85 o 
   5  20   5       22.41       27.50      6.10 o 
   0  21   5      431.58      434.54     10.49 o 
   1  21   5      588.20      594.78      9.06 o 
   2  21   5      412.17      419.98      8.66 o 
   3  21   5       20.24       12.98      3.37 o 
   4  21   5       97.34       96.33      5.67 o 
   5  21   5       18.54       21.04      4.57 o 
   0  22   5      113.45      113.65      6.04 o 
   1  22   5      360.76      352.69      8.24 o 
   2  22   5      464.55      469.59      9.83 o 
   3  22   5      255.26      227.28      6.51 o 
   4  22   5       10.97       11.11      4.00 o 
   5  22   5      192.55      222.45     13.11 o 
   0  23   5      161.33      176.64      9.24 o 
   1  23   5      330.73      356.04      7.75 o 
   2  23   5      281.95      273.95      7.39 o 
   3  23   5       10.28        6.83      3.27 o 
   4  23   5       58.36       66.71      5.32 o 
   0  24   5      315.62      310.73     11.51 o 
   1  24   5      149.82      137.10      5.57 o 
   2  24   5      171.62      172.13      6.31 o 
   3  24   5       62.08       45.13      4.82 o 
   4  24   5      165.27      173.25      6.67 o 
   0  25   5      192.14      209.35     14.02 o 
   1  25   5      192.83      196.98      6.28 o 
   2  25   5      157.06      156.08      7.40 o 
   3  25   5      233.78      242.53      8.04 o 
   4  25   5       42.34       38.06      4.30 o 
   0  26   5      116.15      109.84      8.56 o 
   1  26   5      262.26      266.48      8.09 o 
   2  26   5       63.93       52.38      4.85 o 
   3  26   5       27.17       32.66      4.57 o 
   0  27   5       52.69       50.40      8.39 o 
   1  27   5       19.51       16.40      4.20 o 
   2  27   5       27.40       24.09      5.17 o 
   3  27   5      121.69      121.65      7.97 o 
   0  28   5       88.49       69.01     10.64 o 
   1  28   5       68.95       62.86      5.41 o 
   2  28   5      359.86      387.37      8.69 o 
   0  29   5       30.78       30.90      7.67 o 
   1  29   5      146.06      156.18      7.02 o 
   2  29   5      107.80      106.30     10.84 o 
   0  30   5       57.50       45.79     12.61 o 
   1  30   5       70.00       87.39     16.38 o 
   0   0   6    11136.05    11194.99    124.97 o 
   1   0   6     7681.52     7472.92     57.02 o 
   2   0   6       77.56       98.71      2.99 o 
   3   0   6        1.15       -0.18      1.77 o 
   4   0   6       13.40       12.35      3.06 o 
   5   0   6       47.78       45.67      6.61 o 
   6   0   6       32.12       29.79      7.06 o 
   7   0   6       59.18       65.41      7.95 o 
   0   1   6    13152.43    12689.84    104.97 o 
   1   1   6    16294.80    16243.27     83.38 o 
   2   1   6     1794.57     1958.85     11.44 o 
   3   1   6      227.11      230.46      3.31 o 
   4   1   6      475.61      458.93      5.67 o 
   5   1   6      551.00      521.20      8.43 o 
   6   1   6       24.52       16.13      3.88 o 
   7   1   6      174.46      177.58      7.45 o 
   0   2   6      145.15      134.47      2.53 o 
   1   2   6    33275.66    33044.54    164.24 o 
   2   2   6     4374.32     4404.59     23.12 o 
   3   2   6      854.46      887.15      7.04 o 
   4   2   6       82.08       69.71      2.95 o 
   5   2   6      217.82      218.63      5.39 o 
   6   2   6      210.72      208.48      6.54 o 
   7   2   6       49.92       40.97      5.08 o 
   0   3   6     1545.32     1468.36     11.11 o 
   1   3   6     4114.78     4018.07     21.51 o 
   2   3   6    12002.09    12496.35     60.44 o 
   3   3   6     1000.47     1056.76      7.69 o 
   4   3   6      538.65      578.52      6.99 o 
   5   3   6      188.45      169.76      4.92 o 
   6   3   6       23.86       23.18      4.12 o 
   7   3   6       44.58       44.47      4.77 o 
   0   4   6     1651.06     1674.88     12.14 o 
   1   4   6    10538.07    10816.29     54.10 o 
   2   4   6     3944.27     4328.82     21.58 o 
   3   4   6      121.82      119.38      2.43 o 
   4   4   6      665.30      628.61      7.33 o 
   5   4   6       17.82        9.16      2.88 o 
   6   4   6      220.35      211.12      6.53 o 
   7   4   6       94.90      100.67      5.56 o 
   0   5   6     3985.20     4031.42     29.05 o 
   1   5   6    22561.14    22405.65    119.88 o 
   2   5   6     1254.14     1357.59      9.31 o 
   3   5   6      909.62     1002.25      7.37 o 
   4   5   6      214.71      210.02      4.31 o 
   5   5   6      283.82      267.13      5.72 o 
   6   5   6       50.43       57.08      4.86 o 
   7   5   6       79.68       90.69      5.77 o 
   0   6   6     6869.67     6766.02     49.66 o 
   1   6   6     6274.95     6280.26     34.31 o 
   2   6   6      465.79      530.76      4.98 o 
   3   6   6        1.93        2.11      1.33 o 
   4   6   6      184.28      166.46      3.96 o 
   5   6   6      454.31      484.84      7.56 o 
   6   6   6       78.37       76.80      5.21 o 
   7   6   6       43.47       42.53      4.42 o 
   0   7   6       48.08       69.84      2.84 o 
   1   7   6      686.09      756.10      6.00 o 
   2   7   6      160.48      159.11      2.70 o 
   3   7   6      792.28      799.15      7.57 o 
   4   7   6      228.67      213.38      4.33 o 
   5   7   6      474.31      450.53      7.27 o 
   6   7   6       45.39       42.21      4.16 o 
   7   7   6       11.83       10.47      3.60 o 
   0   8   6        0.05        3.00      1.80 o 
   1   8   6      836.80      837.34      6.63 o 
   2   8   6     1436.15     1467.81     10.30 o 
   3   8   6      129.74      115.40      3.12 o 
   4   8   6       17.75       22.85      2.90 o 
   5   8   6      296.13      306.18      6.25 o 
   6   8   6       85.82       94.23      5.23 o 
   7   8   6      472.97      475.85     12.71 o 
   0   9   6        4.09        4.41      1.52 o 
   1   9   6      859.17      853.76      6.64 o 
   2   9   6     2212.01     2313.60     15.25 o 
   3   9   6      162.26      162.92      3.58 o 
   4   9   6      343.66      329.81      5.89 o 
   5   9   6        1.12       -0.33      3.16 o 
   6   9   6        8.85       11.79      3.65 o 
   0  10   6     3407.49     3257.15     26.95 o 
   1  10   6     2792.76     2979.66     17.32 o 
   2  10   6     2227.98     2266.20     15.09 o 
   3  10   6      313.34      287.08      4.72 o 
   4  10   6      157.62      155.77      4.60 o 
   5  10   6       97.55       93.77      4.80 o 
   6  10   6      151.70      146.97      5.80 o 
   0  11   6       79.12      119.25      3.37 o 
   1  11   6     1029.38     1026.96      8.04 o 
   2  11   6       59.11       51.57      2.45 o 
   3  11   6      134.48      141.00      3.62 o 
   4  11   6       18.37       15.79      2.78 o 
   5  11   6      506.77      466.14      8.48 o 
   6  11   6       33.24       44.32      4.71 o 
   0  12   6      561.64      631.86      8.35 o 
   1  12   6     2219.48     2408.66     16.40 o 
   2  12   6      513.52      530.94      5.66 o 
   3  12   6      106.30      110.86      3.50 o 
   4  12   6       90.98      100.50      4.48 o 
   5  12   6      627.35      631.88     10.70 o 
   6  12   6       12.72        7.87      3.82 o 
   0  13   6      415.63      438.89      6.88 o 
   1  13   6      972.41     1018.18      9.52 o 
   2  13   6     2315.25     2270.87     16.74 o 
   3  13   6      136.53      133.27      3.89 o 
   4  13   6      256.33      258.79      6.06 o 
   5  13   6      186.99      173.26      5.94 o 
   6  13   6       17.91       21.91      4.04 o 
   0  14   6      368.79      386.13      6.55 o 
   1  14   6     1114.34     1088.02     10.14 o 
   2  14   6     1167.06     1105.27     10.00 o 
   3  14   6      206.79      202.19      4.58 o 
   4  14   6      501.13      474.26      8.00 o 
   5  14   6       29.56       30.74      4.02 o 
   6  14   6       68.65       81.11      5.19 o 
   0  15   6      182.26      177.67      5.60 o 
   1  15   6      588.63      597.88      6.40 o 
   2  15   6     1326.26     1274.54     11.66 o 
   3  15   6      222.99      209.41      4.85 o 
   4  15   6      121.35      128.45      5.06 o 
   5  15   6        1.33        3.23      3.50 o 
   6  15   6        1.25       -0.52      4.07 o 
   0  16   6       14.47        8.81      2.72 o 
   1  16   6       38.63       46.37      2.35 o 
   2  16   6      135.78      136.09      4.37 o 
   3  16   6        0.27       -2.28      2.28 o 
   4  16   6       20.58       19.48      3.65 o 
   5  16   6       59.07       69.50      5.00 o 
   6  16   6      228.21      255.54      7.41 o 
   0  17   6        2.85        1.66      2.72 o 
   1  17   6     1680.32     1613.29     14.47 o 
   2  17   6      277.07      265.84      5.23 o 
   3  17   6       13.96       12.39      2.92 o 
   4  17   6      211.09      212.89      5.95 o 
   5  17   6      209.59      200.26      7.76 o 
   6  17   6       50.37       68.23     10.50 o 
   0  18   6       18.76       14.71      3.39 o 
   1  18   6      891.34      885.75     10.13 o 
   2  18   6      669.84      639.45      8.33 o 
   3  18   6      107.75      106.59      4.26 o 
   4  18   6        3.77       -1.77      3.43 o 
   5  18   6      201.99      216.59      7.94 o 
   0  19   6        0.30        1.97      3.02 o 
   1  19   6       46.79       51.31      3.33 o 
   2  19   6     2307.15     2285.29     23.32 o 
   3  19   6      108.11       88.99      4.79 o 
   4  19   6      113.70      129.36      6.52 o 
   5  19   6       76.54       85.41      6.18 o 
   0  20   6       75.18       77.17      5.47 o 
   1  20   6      106.68      102.21      4.53 o 
   2  20   6     2077.75     2098.66     26.50 o 
   3  20   6       20.79       13.89      3.41 o 
   4  20   6      210.72      210.04      8.03 o 
   5  20   6      157.36      158.46      8.00 o 
   0  21   6      469.82      453.61     10.81 o 
   1  21   6      485.57      445.83      7.08 o 
   2  21   6      825.38      826.73     11.47 o 
   3  21   6       65.56       67.67      4.58 o 
   4  21   6      207.71      207.91      7.10 o 
   5  21   6       22.11       28.52      4.61 o 
   0  22   6      411.70      427.72     10.65 o 
   1  22   6       48.01       43.63      3.79 o 
   2  22   6       36.97       42.05      4.04 o 
   3  22   6       21.90       11.39      3.41 o 
   4  22   6      162.61      172.48      7.75 o 
   0  23   6     1137.51     1145.42     21.33 o 
   1  23   6       18.67       16.50      3.51 o 
   2  23   6      307.66      287.40      7.60 o 
   3  23   6      220.49      240.19      6.54 o 
   4  23   6       23.32       17.36      4.17 o 
   0  24   6       20.81       25.39      5.57 o 
   1  24   6      371.91      352.70      7.96 o 
   2  24   6       33.75       33.25      4.42 o 
   3  24   6       10.20        7.48      3.76 o 
   4  24   6      104.47      124.87      6.31 o 
   0  25   6        1.51       -5.05      5.05 o 
   1  25   6      346.03      341.68      7.96 o 
   2  25   6       21.55       15.08      4.05 o 
   3  25   6       26.30       33.43      4.44 o 
   4  25   6       16.90       17.08      4.91 o 
   0  26   6        8.60       13.10      5.74 o 
   1  26   6       78.24       73.98      4.93 o 
   2  26   6       62.67       49.43      4.84 o 
   3  26   6      107.78      119.88      7.08 o 
   0  27   6       65.41       52.51      8.37 o 
   1  27   6       59.07       51.38      4.94 o 
   2  27   6       34.13       38.23      4.82 o 
   3  27   6       27.16       25.60      4.23 o 
   0  28   6      253.87      275.47     13.14 o 
   1  28   6      100.96      101.40      6.16 o 
   2  28   6       26.14       25.97      4.85 o 
   0  29   6        0.36       16.86      6.73 o 
   1  29   6       44.86       52.11      5.40 o 
   2  29   6      151.90      178.87     13.65 o 
   0  30   6       21.50       45.10      9.36 o 
   1   0   7        0.00       -0.69      1.41 o 
   2   0   7      911.31      899.82      9.34 o 
   3   0   7     1189.58     1306.33     13.43 o 
   4   0   7      824.69      830.52     11.41 o 
   5   0   7       55.09       46.87      7.45 o 
   6   0   7      216.69      231.87     11.52 o 
   7   0   7       26.22       37.17      7.63 o 
   0   1   7      103.31      118.78      4.92 o 
   1   1   7    12533.04    12518.00     64.67 o 
   2   1   7       36.97       31.08      1.56 o 
   3   1   7      516.80      570.80      5.32 o 
   4   1   7      953.26      978.48      8.77 o 
   5   1   7     1270.67     1261.87     14.06 o 
   6   1   7       79.42       80.13      5.18 o 
   7   1   7      240.10      244.85      8.86 o 
   0   2   7     5914.24     5775.60     40.64 o 
   1   2   7     1129.71     1159.00      7.69 o 
   2   2   7      255.42      199.72      2.64 o 
   3   2   7      352.04      326.61      3.95 o 
   4   2   7      158.06      147.75      3.90 o 
   5   2   7     1134.85     1060.01     13.84 o 
   6   2   7      183.15      178.62      6.29 o 
   7   2   7       44.05       47.22      6.22 o 
   0   3   7    32842.71    32840.22    200.79 o 
   1   3   7     5379.96     5144.22     27.23 o 
   2   3   7     3823.71     4010.31     20.96 o 
   3   3   7      839.25      945.31      7.31 o 
   4   3   7      353.87      346.74      5.46 o 
   5   3   7      240.85      223.34      6.38 o 
   6   3   7       49.56       46.36      4.53 o 
   7   3   7       66.93       71.86      6.53 o 
   0   4   7     1205.42     1174.50      9.13 o 
   1   4   7      171.12      150.75      2.42 o 
   2   4   7     2836.04     2799.10     15.43 o 
   3   4   7      226.56      222.47      3.10 o 
   4   4   7      173.54      157.12      4.02 o 
   5   4   7      729.28      731.54      9.01 o 
   6   4   7       82.56       83.23      5.45 o 
   7   4   7       37.50       33.26      6.48 o 
   0   5   7       13.89       23.92      1.32 o 
   1   5   7     2982.62     2996.68     17.06 o 
   2   5   7      698.01      722.39      5.81 o 
   3   5   7      768.36      816.54      6.78 o 
   4   5   7       85.39      106.27      3.47 o 
   5   5   7     2733.78     2625.34     21.19 o 
   6   5   7       23.09       20.52      4.24 o 
   7   5   7       27.01       32.70      4.78 o 
   0   6   7      246.36      240.68      3.31 o 
   1   6   7     1672.85     1614.19     10.33 o 
   2   6   7     1042.49     1023.62      7.70 o 
   3   6   7      153.73      150.17      3.20 o 
   4   6   7      704.99      720.29      8.01 o 
   5   6   7      158.13      150.39      4.83 o 
   6   6   7        8.99        3.34      3.66 o 
   7   6   7      181.08      183.72     10.66 o 
   0   7   7     3268.26     3204.73     25.07 o 
   1   7   7     3854.81     3890.39     22.77 o 
   2   7   7      179.80      170.71      2.84 o 
   3   7   7      306.34      271.39      4.24 o 
   4   7   7      842.62      830.55      8.64 o 
   5   7   7       60.56       46.33      3.96 o 
   6   7   7        4.59        1.18      3.29 o 
   7   7   7      106.67       98.46      8.48 o 
   0   8   7     1093.13     1130.99     12.51 o 
   1   8   7      302.82      312.49      3.49 o 
   2   8   7     1665.37     1740.56     11.84 o 
   3   8   7        6.26        4.84      1.76 o 
   4   8   7      357.28      350.66      5.88 o 
   5   8   7      138.50      136.98      4.61 o 
   6   8   7       66.00       67.44      4.37 o 
   0   9   7     2072.94     2189.35     21.30 o 
   1   9   7      600.70      637.43      5.28 o 
   2   9   7     8536.22     8912.55     49.26 o 
   3   9   7       22.68       16.29      2.06 o 
   4   9   7      733.86      700.61      8.39 o 
   5   9   7      186.13      182.73      5.77 o 
   6   9   7       34.92       31.99      4.18 o 
   0  10   7      632.53      666.93      8.99 o 
   1  10   7     1873.44     2016.54     12.70 o 
   2  10   7     1553.67     1606.20     11.29 o 
   3  10   7      360.76      348.61      5.67 o 
   4  10   7      405.83      414.38      7.49 o 
   5  10   7      105.57      107.39      5.03 o 
   6  10   7       23.89       18.71      3.71 o 
   0  11   7       19.78       21.51      1.93 o 
   1  11   7      439.24      472.14      4.84 o 
   2  11   7     1099.56     1090.90      8.69 o 
   3  11   7        0.95       -0.25      1.86 o 
   4  11   7       41.67       42.97      3.36 o 
   5  11   7      356.77      314.47      7.22 o 
   6  11   7       77.17       82.76      5.48 o 
   0  12   7      593.66      652.13      8.76 o 
   1  12   7      232.19      263.67      3.87 o 
   2  12   7      192.07      181.17      3.47 o 
   3  12   7      111.70      111.66      3.56 o 
   4  12   7      171.19      163.53      5.12 o 
   5  12   7      336.60      278.30      7.15 o 
   6  12   7       34.82       36.34      4.55 o 
   0  13   7       39.45       35.94      2.90 o 
   1  13   7     2329.13     2336.76     17.78 o 
   2  13   7     3582.76     3553.67     23.54 o 
   3  13   7      478.47      446.28      6.72 o 
   4  13   7      371.79      368.89      7.07 o 
   5  13   7       14.26       15.85      3.84 o 
   6  13   7        4.85        2.51      3.52 o 
   0  14   7      245.64      223.04      4.97 o 
   1  14   7       42.31       30.91      2.47 o 
   2  14   7      185.16      171.73      4.18 o 
   3  14   7       33.21       31.38      2.94 o 
   4  14   7       63.80       53.97      4.03 o 
   5  14   7      698.13      681.63     10.82 o 
   6  14   7       14.60       19.17      3.95 o 
   0  15   7      941.20      958.40     12.07 o 
   1  15   7      361.51      410.10      5.91 o 
   2  15   7     1251.25     1251.92     11.58 o 
   3  15   7      342.76      351.33      6.10 o 
   4  15   7      781.66      806.21     11.42 o 
   5  15   7      120.12      117.47      5.60 o 
   6  15   7        4.64        5.94      3.51 o 
   0  16   7      290.35      295.54      6.75 o 
   1  16   7       47.89       59.30      3.12 o 
   2  16   7     1486.45     1472.90     13.13 o 
   3  16   7        9.39        0.11      2.33 o 
   4  16   7       88.89       97.30      4.93 o 
   5  16   7      344.30      353.03      8.38 o 
   6  16   7        6.00        6.57      3.43 o 
   0  17   7      285.30      275.72      6.73 o 
   1  17   7      195.55      199.70      4.47 o 
   2  17   7      292.52      277.46      5.41 o 
   3  17   7      192.22      169.91      4.94 o 
   4  17   7      559.31      532.00      9.14 o 
   5  17   7       72.75       84.46      5.42 o 
   0  18   7       96.52      101.33      5.10 o 
   1  18   7      291.01      295.67      5.64 o 
   2  18   7      565.94      568.14      7.35 o 
   3  18   7       81.77       79.61      3.92 o 
   4  18   7      260.65      279.60      7.77 o 
   5  18   7       70.77       82.52      5.94 o 
   0  19   7      216.08      191.08      7.17 o 
   1  19   7      246.34      253.26      5.40 o 
   2  19   7      239.28      247.93      5.47 o 
   3  19   7      110.28      110.53      4.35 o 
   4  19   7       77.44       76.75      6.85 o 
   5  19   7      328.69      376.13     10.02 o 
   0  20   7      273.51      262.65      8.42 o 
   1  20   7       54.54       51.12      3.44 o 
   2  20   7      480.22      450.69      7.19 o 
   3  20   7       12.99       13.42      3.33 o 
   4  20   7       18.24       23.79      4.40 o 
   5  20   7       20.80       32.90      5.32 o 
   0  21   7      395.05      372.41     10.05 o 
   1  21   7      104.75       99.76      4.83 o 
   2  21   7      925.13      959.85     12.52 o 
   3  21   7       46.28       38.69      3.88 o 
   4  21   7       37.72       43.42      4.79 o 
   5  21   7       28.97       35.80      6.01 o 
   0  22   7        2.03        4.95      5.32 o 
   1  22   7       47.49       55.61      3.57 o 
   2  22   7       47.72       47.51      4.06 o 
   3  22   7       90.37       83.99      4.74 o 
   4  22   7       55.78       57.63      4.93 o 
   0  23   7       70.93       70.12      5.91 o 
   1  23   7      894.17      848.91     13.41 o 
   2  23   7       95.57       82.63      5.31 o 
   3  23   7        7.40       -3.53      3.53 o 
   4  23   7      624.03      666.19     12.64 o 
   0  24   7       23.25       23.24      4.40 o 
   1  24   7       89.14       87.54      4.75 o 
   2  24   7       37.39       39.43      4.62 o 
   3  24   7       42.08       39.63      4.66 o 
   4  24   7       33.71       28.64      4.22 o 
   0  25   7      577.46      549.64     12.55 o 
   1  25   7       51.11       52.34      4.58 o 
   2  25   7        1.42        2.34      4.00 o 
   3  25   7       24.53       27.75      4.36 o 
   4  25   7       68.48       87.00      8.72 o 
   0  26   7      141.17      163.21      9.55 o 
   1  26   7       33.66       32.69      5.07 o 
   2  26   7       21.75       20.30      4.53 o 
   3  26   7       36.69       39.81      4.62 o 
   0  27   7        0.00       -2.43      6.32 o 
   1  27   7       60.62       72.78      6.63 o 
   2  27   7      183.12      174.85      6.96 o 
   3  27   7       18.71       18.20      4.18 o 
   0  28   7        0.06        3.30      6.03 o 
   1  28   7        7.84        7.22      4.04 o 
   2  28   7       48.78       44.60      5.06 o 
   0  29   7       15.68       19.28      6.65 o 
   1  29   7       74.35       70.40      5.48 o 
   0  30   7        0.04       18.19     14.68 o 
   0   0   8      959.61      769.49     15.35 o 
   1   0   8    10201.05    10048.55     80.39 o 
   2   0   8      174.85      184.88      3.85 o 
   3   0   8      112.66       95.69      3.59 o 
   4   0   8        1.49       -0.99      2.66 o 
   5   0   8        4.26        2.58      4.59 o 
   6   0   8      226.03      213.97      9.04 o 
   7   0   8        1.25       -2.53      8.86 o 
   0   1   8      420.77      409.05      5.43 o 
   1   1   8       62.04       56.11      1.64 o 
   2   1   8      997.46     1056.92      7.49 o 
   3   1   8      653.93      665.25      6.11 o 
   4   1   8      266.89      298.68      5.04 o 
   5   1   8      293.59      277.60      6.48 o 
   6   1   8      314.50      313.80      7.38 o 
   7   1   8       34.18       30.16      5.19 o 
   0   2   8      432.05      424.44      4.37 o 
   1   2   8     1178.52     1196.77      7.67 o 
   2   2   8      558.13      551.45      4.54 o 
   3   2   8      175.25      216.41      3.27 o 
   4   2   8       95.98      106.18      3.56 o 
   5   2   8      269.07      245.21      6.20 o 
   6   2   8      155.21      155.30      6.09 o 
   7   2   8        1.48        1.55      3.95 o 
   0   3   8        2.62        0.70      1.38 o 
   1   3   8      572.55      515.44      4.12 o 
   2   3   8      790.23      808.15      5.70 o 
   3   3   8      330.68      343.75      3.94 o 
   4   3   8      553.36      565.26      6.97 o 
   5   3   8     1070.17      990.69     11.57 o 
   6   3   8      144.62      150.35      5.88 o 
   7   3   8      153.38      159.92      7.34 o 
   0   4   8      362.33      297.69      3.54 o 
   1   4   8       74.91       69.95      1.61 o 
   2   4   8     1233.84     1230.14      8.41 o 
   3   4   8      615.20      682.83      6.06 o 
   4   4   8      119.07      115.47      3.62 o 
   5   4   8      100.11      117.07      4.39 o 
   6   4   8       80.73       80.88      5.42 o 
   7   4   8        4.06        6.13      4.49 o 
   0   5   8      177.59      152.73      2.68 o 
   1   5   8     2022.29     1877.53     11.21 o 
   2   5   8      499.07      512.61      4.74 o 
   3   5   8      281.36      256.01      3.62 o 
   4   5   8      312.64      313.13      5.16 o 
   5   5   8      685.61      673.31      9.01 o 
   6   5   8      212.18      203.72      6.64 o 
   7   5   8       24.37       18.97      4.38 o 
   0   6   8     1371.48     1334.24     10.47 o 
   1   6   8     1665.68     1649.13     10.19 o 
   2   6   8     3500.64     3540.94     19.91 o 
   3   6   8      208.03      220.82      3.87 o 
   4   6   8      249.26      232.35      4.65 o 
   5   6   8     1188.91     1194.63     13.08 o 
   6   6   8       69.71       72.12      5.27 o 
   7   6   8       35.01       20.17      4.75 o 
   0   7   8       80.86      102.23      2.20 o 
   1   7   8     1825.14     1785.42     11.47 o 
   2   7   8       97.31       86.23      2.22 o 
   3   7   8       21.10       22.13      2.18 o 
   4   7   8      136.80      140.60      4.19 o 
   5   7   8       22.89       19.40      3.12 o 
   6   7   8      149.13      135.94      5.69 o 
   7   7   8       19.61       18.92      6.55 o 
   0   8   8        0.84        1.51      1.16 o 
   1   8   8     1008.28     1033.98      7.57 o 
   2   8   8     1207.63     1102.20      8.48 o 
   3   8   8      303.01      289.90      4.51 o 
   4   8   8      529.37      504.85      7.78 o 
   5   8   8       85.00      117.35      4.90 o 
   6   8   8       38.91       38.86      4.31 o 
   0   9   8     1175.03     1225.13     12.18 o 
   1   9   8     3941.08     4009.55     22.08 o 
   2   9   8     2891.36     2959.17     18.88 o 
   3   9   8      260.28      254.21      4.38 o 
   4   9   8      699.20      717.47      9.62 o 
   5   9   8      277.63      271.13      6.61 o 
   6   9   8       49.30       48.43      4.55 o 
   0  10   8      788.13      817.08     11.12 o 
   1  10   8      535.10      521.16      4.96 o 
   2  10   8     1815.34     1732.58     12.01 o 
   3  10   8      408.99      383.05      5.51 o 
   4  10   8       80.11       93.48      3.90 o 
   5  10   8      152.76      162.89      5.61 o 
   6  10   8       67.79       74.94      4.93 o 
   0  11   8      449.44      461.09      6.20 o 
   1  11   8     2080.00     2213.58     14.46 o 
   2  11   8      277.53      326.72      4.38 o 
   3  11   8      165.05      147.74      3.74 o 
   4  11   8      989.52      955.66     10.50 o 
   5  11   8      102.44      103.63      5.23 o 
   6  11   8       30.31       20.27      4.11 o 
   0  12   8       22.61       25.21      2.20 o 
   1  12   8      620.22      646.14      6.74 o 
   2  12   8      284.06      289.35      4.32 o 
   3  12   8      602.07      600.63      7.41 o 
   4  12   8      162.48      161.99      4.93 o 
   5  12   8       28.53       33.33      4.25 o 
   6  12   8       26.02       22.97      4.20 o 
   0  13   8        3.98        2.96      1.82 o 
   1  13   8      922.66      927.61      9.57 o 
   2  13   8      526.66      509.40      6.54 o 
   3  13   8      655.48      635.32      7.91 o 
   4  13   8      195.85      175.70      5.35 o 
   5  13   8       26.60       40.77      4.35 o 
   6  13   8       36.39       48.22      4.90 o 
   0  14   8       39.00       32.14      2.65 o 
   1  14   8       27.07       24.25      2.41 o 
   2  14   8      700.03      671.64      8.53 o 
   3  14   8      484.00      483.51      7.15 o 
   4  14   8     1088.14     1053.80     12.89 o 
   5  14   8       53.51       67.76      4.92 o 
   6  14   8       74.72       76.82      5.50 o 
   0  15   8      133.25      139.41      4.71 o 
   1  15   8      108.25      105.43      3.49 o 
   2  15   8      442.81      428.46      5.93 o 
   3  15   8      240.22      238.16      5.23 o 
   4  15   8       78.35       89.97      4.91 o 
   5  15   8      182.59      183.42      6.14 o 
   6  15   8        1.19       13.10      3.85 o 
   0  16   8      234.27      233.71      8.10 o 
   1  16   8      924.44      935.74      9.90 o 
   2  16   8      836.82      808.55      8.96 o 
   3  16   8      446.62      439.90      6.92 o 
   4  16   8      104.58      113.60      4.89 o 
   5  16   8       90.26      105.83      5.71 o 
   6  16   8       45.64       40.11      5.00 o 
   0  17   8        2.82       -0.34      2.70 o 
   1  17   8      498.11      507.41      7.30 o 
   2  17   8       60.93       52.91      3.24 o 
   3  17   8      126.17      131.65      4.87 o 
   4  17   8      435.71      442.31      8.41 o 
   5  17   8       19.59       20.89      4.35 o 
   0  18   8        5.23        2.82      3.52 o 
   1  18   8      347.65      325.79      5.90 o 
   2  18   8     1095.50     1051.01     11.18 o 
   3  18   8      287.57      265.63      5.87 o 
   4  18   8      136.02      151.51      5.47 o 
   5  18   8       13.41       15.25      3.72 o 
   0  19   8      280.18      279.97      8.49 o 
   1  19   8      524.84      481.86      7.39 o 
   2  19   8      501.18      454.66      7.23 o 
   3  19   8      135.03      133.53      4.71 o 
   4  19   8        9.57       12.51      3.81 o 
   5  19   8      159.19      187.18      7.63 o 
   0  20   8       75.73       75.59      5.62 o 
   1  20   8        8.16        6.98      2.66 o 
   2  20   8      211.10      213.10      5.89 o 
   3  20   8      119.43      111.64      4.47 o 
   4  20   8        0.97       -0.47      3.66 o 
   5  20   8      106.75      151.80      7.78 o 
   0  21   8        3.23        1.04      4.53 o 
   1  21   8       24.39       19.15      3.41 o 
   2  21   8       62.51       60.12      3.74 o 
   3  21   8       88.56       72.32      4.38 o 
   4  21   8      221.29      253.19      7.57 o 
   5  21   8       94.39      118.19      6.83 o 
   0  22   8        0.57       -0.06      4.00 o 
   1  22   8      665.13      656.38     10.21 o 
   2  22   8      118.00      120.35      5.15 o 
   3  22   8        6.45        0.45      3.68 o 
   4  22   8       58.98       54.52      5.75 o 
   0  23   8       16.85       17.12      4.56 o 
   1  23   8      129.82      137.62      5.28 o 
   2  23   8      227.32      222.05      7.66 o 
   3  23   8      100.50       99.27      5.98 o 
   4  23   8       31.34       34.31      4.45 o 
   0  24   8      101.79       97.10      6.37 o 
   1  24   8      152.45      168.72      5.97 o 
   2  24   8      355.66      350.63      9.68 o 
   3  24   8       87.78       72.63      6.00 o 
   4  24   8      149.06      148.64      6.11 o 
   0  25   8       23.01       20.61      4.76 o 
   1  25   8      211.27      208.69      6.66 o 
   2  25   8       38.72       31.70      4.47 o 
   3  25   8        8.15        6.20      3.90 o 
   0  26   8       43.47       33.70      4.65 o 
   1  26   8       73.58       72.26      5.43 o 
   2  26   8       31.01       22.98      4.58 o 
   3  26   8      114.24      112.79      6.33 o 
   0  27   8      107.94      109.62      8.74 o 
   1  27   8       55.83       62.85      5.87 o 
   2  27   8       36.66       36.98      4.78 o 
   3  27   8       13.75       13.64      5.77 o 
   0  28   8        1.81       23.16      7.02 o 
   1  28   8      205.29      193.06      6.40 o 
   2  28   8       38.01       27.36      4.63 o 
   0  29   8       19.30        6.78      6.11 o 
   1  29   8       44.86       42.89      5.77 o 
   1   0   9      216.33      193.45      3.90 o 
   2   0   9      915.12      806.00      8.87 o 
   3   0   9      555.98      663.99      8.70 o 
   4   0   9       31.44       33.01      3.72 o 
   5   0   9      394.05      370.27     10.25 o 
   6   0   9       50.91       35.83      6.41 o 
   7   0   9        1.05       -0.39      5.39 o 
   0   1   9     7020.12     6656.71     54.13 o 
   1   1   9     3906.30     3860.56     21.88 o 
   2   1   9     3775.92     4097.96     22.81 o 
   3   1   9      265.14      280.85      3.86 o 
   4   1   9      271.07      256.27      4.88 o 
   5   1   9      321.23      333.51      6.90 o 
   6   1   9        6.69        7.58      3.86 o 
   7   1   9       22.59       24.89      4.61 o 
   0   2   9       36.09       36.46      1.54 o 
   1   2   9     7055.05     7227.81     38.23 o 
   2   2   9      423.38      444.83      4.09 o 
   3   2   9      645.38      655.57      5.99 o 
   4   2   9      114.79      127.38      3.90 o 
   5   2   9      492.02      499.08      8.30 o 
   6   2   9        1.67       -3.68      3.68 o 
   7   2   9       69.41       74.87      5.92 o 
   0   3   9        0.01       -0.14      0.95 o 
   1   3   9      342.27      358.35      3.34 o 
   2   3   9     1801.22     1888.30     11.09 o 
   3   3   9      403.84      431.02      4.44 o 
   4   3   9      898.22      875.17      8.99 o 
   5   3   9      130.61      133.41      4.85 o 
   6   3   9      130.26      122.93      6.31 o 
   7   3   9      148.37      158.16      7.62 o 
   0   4   9     2270.35     2207.67     16.50 o 
   1   4   9     3090.23     3210.77     17.08 o 
   2   4   9      707.16      639.87      5.23 o 
   3   4   9      328.08      326.43      4.12 o 
   4   4   9     1250.77     1237.82     10.92 o 
   5   4   9      196.68      201.10      5.30 o 
   6   4   9       67.59       67.99      5.39 o 
   7   4   9       19.25       19.50      4.46 o 
   0   5   9     1254.86     1178.09      9.58 o 
   1   5   9     3397.38     3297.09     17.20 o 
   2   5   9      756.05      806.68      6.36 o 
   3   5   9      505.09      543.01      5.36 o 
   4   5   9      157.44      142.83      3.96 o 
   5   5   9      666.03      664.14      9.13 o 
   6   5   9       95.52       97.13      6.25 o 
   7   5   9       41.51       29.46      5.74 o 
   0   6   9     2808.84     2897.63     20.61 o 
   1   6   9      955.64      904.40      6.51 o 
   2   6   9      312.13      356.01      3.95 o 
   3   6   9      161.87      189.62      3.72 o 
   4   6   9      921.06      899.63      9.16 o 
   5   6   9      573.97      575.03      8.27 o 
   6   6   9      269.52      243.22      7.53 o 
   7   6   9       32.01       31.28      5.80 o 
   0   7   9       98.60       82.80      2.15 o 
   1   7   9     8225.23     8192.82     43.68 o 
   2   7   9     1215.65     1268.77      9.05 o 
   3   7   9        7.93        8.35      1.92 o 
   4   7   9      138.51      151.78      4.36 o 
   5   7   9      551.24      522.58      7.78 o 
   6   7   9      105.75       94.00      5.67 o 
   0   8   9       58.79       67.44      2.00 o 
   1   8   9     5417.90     5575.57     30.02 o 
   2   8   9      563.25      532.78      5.42 o 
   3   8   9      322.52      330.38      4.97 o 
   4   8   9      607.94      570.96      7.82 o 
   5   8   9      409.00      388.78      7.40 o 
   6   8   9       77.24       85.93      6.04 o 
   0   9   9      738.51      706.31      7.05 o 
   1   9   9      714.36      666.97      5.93 o 
   2   9   9     3590.76     3654.88     22.16 o 
   3   9   9      285.68      292.16      4.76 o 
   4   9   9      174.35      160.51      4.65 o 
   5   9   9      515.92      495.79      8.29 o 
   6   9   9       41.70       40.05      4.73 o 
   0  10   9      253.36      228.87      3.95 o 
   1  10   9      463.49      531.39      4.86 o 
   2  10   9      631.94      646.87      6.32 o 
   3  10   9       56.98       64.43      3.10 o 
   4  10   9        6.44        1.35      2.49 o 
   5  10   9      517.70      511.81      8.78 o 
   6  10   9       13.98        0.44      3.94 o 
   0  11   9      341.50      381.18      5.66 o 
   1  11   9      461.24      574.88      5.37 o 
   2  11   9      752.30      770.59      7.60 o 
   3  11   9       94.97       97.34      3.48 o 
   4  11   9      943.31      966.64     10.35 o 
   5  11   9      533.72      517.93      9.11 o 
   6  11   9       25.62       26.64      4.66 o 
   0  12   9       73.41       66.15      2.79 o 
   1  12   9       29.77       20.14      2.26 o 
   2  12   9      177.44      193.97      4.01 o 
   3  12   9      129.63      126.19      4.08 o 
   4  12   9      138.54      148.10      4.62 o 
   5  12   9      182.36      181.20      6.18 o 
   6  12   9       41.39       36.74      4.88 o 
   0  13   9       11.12       10.88      2.19 o 
   1  13   9       62.31       59.86      3.06 o 
   2  13   9      434.83      403.97      6.01 o 
   3  13   9      302.88      288.85      5.55 o 
   4  13   9      132.01      140.78      4.77 o 
   5  13   9      120.04      129.75      5.69 o 
   6  13   9       57.89       60.58      5.36 o 
   0  14   9       24.80       27.46      2.66 o 
   1  14   9      155.68      172.34      4.07 o 
   2  14   9       98.89       95.90      4.49 o 
   3  14   9      609.22      611.90      8.40 o 
   4  14   9      225.29      230.92      6.16 o 
   5  14   9       20.80       22.36      4.12 o 
   6  14   9      129.79      159.25      7.77 o 
   0  15   9        2.46        5.94      2.18 o 
   1  15   9      530.69      443.91      6.37 o 
   2  15   9       97.11       90.26      3.62 o 
   3  15   9       19.02       17.41      2.97 o 
   4  15   9       76.45       73.15      4.48 o 
   5  15   9       24.59       22.70      3.95 o 
   6  15   9      126.53      142.51      6.64 o 
   0  16   9      721.14      681.84     10.84 o 
   1  16   9      483.09      487.27      6.91 o 
   2  16   9      145.71      121.58      4.78 o 
   3  16   9      137.26      128.99      4.38 o 
   4  16   9      382.08      391.08      7.73 o 
   5  16   9      212.05      223.12      7.62 o 
   6  16   9       87.78      116.78      7.78 o 
   0  17   9      222.13      221.18      6.86 o 
   1  17   9      628.79      614.08      7.96 o 
   2  17   9       19.85       19.31      3.09 o 
   3  17   9      147.62      149.79      5.04 o 
   4  17   9      269.29      253.68      6.67 o 
   5  17   9      131.01      131.98      6.32 o 
   0  18   9      179.16      171.63      6.88 o 
   1  18   9      109.77      113.70      4.36 o 
   2  18   9      557.82      566.49      8.41 o 
   3  18   9       51.47       48.28      3.66 o 
   4  18   9       80.98       81.39      4.74 o 
   5  18   9       62.77       69.44      4.91 o 
   0  19   9       32.66       21.79      4.33 o 
   1  19   9      917.91      882.22     10.51 o 
   2  19   9      312.33      353.44      7.01 o 
   3  19   9      126.70      123.66      4.86 o 
   4  19   9      218.60      216.03      6.73 o 
   5  19   9       85.01       89.59      5.23 o 
   0  20   9      244.71      267.24      8.64 o 
   1  20   9     1523.08     1510.02     16.09 o 
   2  20   9      220.93      244.05      5.70 o 
   3  20   9      157.96      154.70      5.09 o 
   4  20   9      204.39      200.56      6.17 o 
   5  20   9       34.37       41.71      5.48 o 
   0  21   9        1.29       -1.56      3.61 o 
   1  21   9      672.66      668.15     10.79 o 
   2  21   9     1270.77     1277.39     18.69 o 
   3  21   9       39.07       38.45      3.51 o 
   4  21   9       21.16       24.20      4.10 o 
   5  21   9       42.77       59.52      8.09 o 
   0  22   9       90.34       92.00      6.29 o 
   1  22   9       28.67       29.83      3.39 o 
   2  22   9       39.26       43.19      3.60 o 
   3  22   9       70.95       72.28      5.26 o 
   4  22   9      133.43      130.28      6.48 o 
   0  23   9      221.48      234.80      9.82 o 
   1  23   9      684.59      672.86     12.10 o 
   2  23   9       39.60       32.90      3.94 o 
   3  23   9       39.62       38.54      4.72 o 
   4  23   9       25.07       31.70      4.56 o 
   0  24   9        2.07        4.00      4.05 o 
   1  24   9      322.53      331.56      6.92 o 
   2  24   9      251.59      245.15      7.41 o 
   3  24   9        5.57       11.15      4.19 o 
   4  24   9       44.39       59.52      4.66 o 
   0  25   9       17.74       14.38      4.64 o 
   1  25   9       67.57       71.78      5.96 o 
   2  25   9       19.17       11.39      4.41 o 
   3  25   9       27.56       29.72      4.54 o 
   0  26   9        8.33        1.90      4.43 o 
   1  26   9       22.13       23.15      4.59 o 
   2  26   9       13.99        4.45      4.17 o 
   3  26   9        0.11        4.52      3.72 o 
   0  27   9        1.15       -5.05      5.05 o 
   1  27   9      172.40      167.65      6.78 o 
   2  27   9       96.81       96.05      6.45 o 
   0  28   9       19.09        6.25      5.20 o 
   1  28   9       18.16       19.75      4.75 o 
   2  28   9       16.60       13.83      4.24 o 
   0  29   9       11.32        2.42      5.73 o 
   1  29   9        5.41       -1.10      3.60 o 
   0   0  10     1536.53     1439.52     19.84 o 
   1   0  10     3746.86     3976.26     33.55 o 
   2   0  10     4487.14     4835.02     37.62 o 
   3   0  10      291.62      342.90      6.07 o 
   4   0  10      489.65      492.26      9.86 o 
   5   0  10     1519.99     1479.72     23.61 o 
   6   0  10       28.90       24.12      5.97 o 
   7   0  10        3.63       -2.25      5.80 o 
   0   1  10       55.28      104.31      2.68 o 
   1   1  10      726.97      777.17      5.93 o 
   2   1  10      753.39      755.96      5.92 o 
   3   1  10       28.35       19.97      1.78 o 
   4   1  10      123.66      137.21      3.98 o 
   5   1  10      178.96      169.91      5.46 o 
   6   1  10       40.41       30.45      4.32 o 
   7   1  10      245.93      259.95      8.40 o 
   0   2  10      356.92      460.28      4.86 o 
   1   2  10       14.09       14.08      1.23 o 
   2   2  10     1164.88     1236.92      8.40 o 
   3   2  10       83.60       79.22      2.45 o 
   4   2  10      472.66      464.41      6.39 o 
   5   2  10      101.48      106.16      4.77 o 
   6   2  10       35.58       28.05      4.33 o 
   7   2  10       48.51       53.93      5.43 o 
   0   3  10        0.53        8.05      1.59 o 
   1   3  10      563.32      533.45      4.46 o 
   2   3  10     1661.62     1695.24     10.37 o 
   3   3  10      125.23      144.40      3.08 o 
   4   3  10      906.12      880.61      9.31 o 
   5   3  10      152.58      158.05      5.24 o 
   6   3  10       83.33       83.46      5.86 o 
   7   3  10      105.51       94.59      6.90 o 
   0   4  10     2478.75     2445.90     17.00 o 
   1   4  10     1661.76     1683.59     10.06 o 
   2   4  10     1092.57     1134.89      7.82 o 
   3   4  10       36.37       45.70      2.13 o 
   4   4  10      301.93      293.41      5.21 o 
   5   4  10      664.30      639.84     11.01 o 
   6   4  10       94.90      100.54      6.08 o 
   7   4  10      320.86      323.54     10.96 o 
   0   5  10      253.26      273.61      3.81 o 
   1   5  10     1984.64     1938.74     10.93 o 
   2   5  10     4858.23     5176.14     28.01 o 
   3   5  10      637.77      667.30      6.73 o 
   4   5  10      563.75      597.03      7.30 o 
   5   5  10       60.66       62.57      3.94 o 
   6   5  10      177.98      162.72      6.62 o 
   7   5  10       72.13       77.99      8.09 o 
   0   6  10       21.69       26.88      1.69 o 
   1   6  10     1093.31     1106.47      7.02 o 
   2   6  10     5463.09     5703.22     30.65 o 
   3   6  10       45.46       57.71      2.64 o 
   4   6  10        5.75        2.20      2.17 o 
   5   6  10      557.85      565.70     10.59 o 
   6   6  10        5.64        4.78      3.87 o 
   0   7  10     1866.64     2002.90     14.66 o 
   1   7  10     3581.98     3520.58     19.70 o 
   2   7  10     4784.37     5182.98     28.80 o 
   3   7  10      233.98      223.89      4.18 o 
   4   7  10      330.16      332.67      5.93 o 
   5   7  10      527.62      535.79      8.51 o 
   6   7  10       83.41       80.62      5.93 o 
   0   8  10     2185.79     2477.15     18.26 o 
   1   8  10      809.55      817.06      6.06 o 
   2   8  10     5531.75     5272.87     29.90 o 
   3   8  10      255.99      258.53      4.50 o 
   4   8  10       87.40       79.25      3.89 o 
   5   8  10      191.13      200.14      5.67 o 
   6   8  10        1.80        3.16      4.05 o 
   0   9  10     1375.13     1470.91     11.91 o 
   1   9  10      418.32      384.49      4.05 o 
   2   9  10     1637.92     1762.50     12.02 o 
   3   9  10        6.23        1.08      1.96 o 
   4   9  10       19.19       13.48      2.86 o 
   5   9  10      548.55      529.85      8.60 o 
   6   9  10       10.93       16.16      4.40 o 
   0  10  10      255.02      291.66      4.23 o 
   1  10  10      403.61      396.40      4.33 o 
   2  10  10      357.92      371.13      4.58 o 
   3  10  10      194.20      179.71      4.13 o 
   4  10  10      638.16      572.43      7.98 o 
   5  10  10     1054.00     1071.68     12.99 o 
   6  10  10        2.05        3.21      3.95 o 
   0  11  10        6.56        6.88      1.67 o 
   1  11  10      316.73      319.34      4.48 o 
   2  11  10      150.50      150.95      3.63 o 
   3  11  10      418.94      409.39      6.30 o 
   4  11  10        9.13        3.01      2.63 o 
   5  11  10     1051.75     1084.22     13.59 o 
   6  11  10       20.48       16.50      4.41 o 
   0  12  10       73.91       72.97      2.88 o 
   1  12  10       33.30       41.63      2.59 o 
   2  12  10      768.45      786.08      8.17 o 
   3  12  10       94.59       86.77      3.69 o 
   4  12  10      176.56      183.91      4.93 o 
   5  12  10       79.75       77.45      5.10 o 
   6  12  10       13.81       11.97      4.51 o 
   0  13  10     1285.32     1351.03     16.43 o 
   1  13  10      118.11      110.86      3.59 o 
   2  13  10      438.07      490.30      6.71 o 
   3  13  10       54.90       54.06      3.39 o 
   4  13  10       77.42       74.48      4.55 o 
   5  13  10      100.26       94.52      5.43 o 
   6  13  10        1.46        7.17      4.11 o 
   0  14  10        0.19       -2.25      2.25 o 
   1  14  10       22.55       27.60      2.75 o 
   2  14  10     2024.55     1884.96     16.84 o 
   3  14  10     1929.15     1941.93     17.62 o 
   4  14  10       82.46       81.30      4.51 o 
   5  14  10      176.80      190.57      6.72 o 
   6  14  10       13.16        6.11      4.18 o 
   0  15  10      360.45      358.01      6.75 o 
   1  15  10      669.86      625.10      8.07 o 
   2  15  10      616.01      552.64      7.35 o 
   3  15  10      421.88      411.14      6.90 o 
   4  15  10      158.60      167.46      5.51 o 
   5  15  10       74.69       85.13      5.51 o 
   6  15  10        3.90        6.50      3.76 o 
   0  16  10        2.14        0.69      2.87 o 
   1  16  10     1143.68     1132.66     11.96 o 
   2  16  10      157.75      153.57      4.70 o 
   3  16  10       51.84       50.36      3.54 o 
   4  16  10      129.54      115.21      5.01 o 
   5  16  10      171.49      184.36      6.65 o 
   0  17  10      134.54      138.00      5.91 o 
   1  17  10     1701.66     1687.72     15.25 o 
   2  17  10     1410.10     1358.26     14.34 o 
   3  17  10      197.10      183.61      5.30 o 
   4  17  10      112.87      118.98      5.26 o 
   5  17  10      214.83      200.38      6.75 o 
   0  18  10      137.67      153.98      6.21 o 
   1  18  10     1151.87     1112.37     12.44 o 
   2  18  10      517.09      492.91      8.19 o 
   3  18  10       25.79       19.92      3.17 o 
   4  18  10       39.90       38.68      4.00 o 
   5  18  10        5.82        3.49      3.79 o 
   0  19  10       16.62       15.31      4.11 o 
   1  19  10      416.03      438.28      7.87 o 
   2  19  10       55.21       57.16      4.04 o 
   3  19  10      235.32      247.25      6.12 o 
   4  19  10      106.57      121.87      5.60 o 
   5  19  10       62.10       49.94      4.67 o 
   0  20  10      129.91      129.65      6.81 o 
   1  20  10        9.07        9.12      2.73 o 
   2  20  10      423.83      405.87      7.68 o 
   3  20  10      119.53      108.88      4.56 o 
   4  20  10       41.87       50.49      4.33 o 
   5  20  10       29.82       34.09      4.34 o 
   0  21  10        0.73       -2.82      3.81 o 
   1  21  10       60.96       54.52      3.83 o 
   2  21  10       38.17       41.93      3.43 o 
   3  21  10       63.25       52.37      4.29 o 
   4  21  10       91.37       93.41      4.85 o 
   0  22  10        1.12        0.04      4.17 o 
   1  22  10      106.38      104.57      4.53 o 
   2  22  10     1153.62     1114.68     15.26 o 
   3  22  10        1.79        6.74      3.16 o 
   4  22  10       47.99       50.00      6.77 o 
   0  23  10        8.64        2.23      4.63 o 
   1  23  10       79.09       68.57      4.25 o 
   2  23  10       86.42       89.02      4.34 o 
   3  23  10        4.85       -2.85      3.66 o 
   4  23  10       19.36       12.32      5.63 o 
   0  24  10       41.66       48.53      5.77 o 
   1  24  10       68.46       61.45      4.11 o 
   2  24  10      397.96      398.89     10.97 o 
   3  24  10        3.40       -0.42      4.44 o 
   4  24  10       12.29       16.44      4.26 o 
   0  25  10       72.72       61.13      7.03 o 
   1  25  10        6.82       10.24      3.14 o 
   2  25  10       24.12       22.86      4.62 o 
   3  25  10       13.87       12.44      4.10 o 
   0  26  10      111.23      123.32      7.17 o 
   1  26  10        5.91       10.01      3.97 o 
   2  26  10       93.08       88.02      6.46 o 
   3  26  10      103.26      103.53      5.88 o 
   0  27  10       18.75       17.73      6.49 o 
   1  27  10       26.64       29.40      4.37 o 
   2  27  10      134.68      125.14      6.63 o 
   0  28  10       22.72       28.29      6.06 o 
   1  28  10      106.72      100.77      5.68 o 
   2  28  10      164.42      187.41     10.76 o 
   0  29  10       24.77       26.99      5.83 o 
   1  29  10       35.00       37.57      4.62 o 
   1   0  11      824.05      832.03      9.46 o 
   2   0  11     7644.28     7816.00     58.62 o 
   3   0  11        3.30        6.60      2.14 o 
   4   0  11       50.05       56.32      4.92 o 
   5   0  11      300.51      309.91     10.63 o 
   6   0  11       43.24       52.84      6.81 o 
   7   0  11        0.44       -1.44     10.28 o 
   0   1  11        2.60       20.64      1.70 o 
   1   1  11      416.36      433.66      4.14 o 
   2   1  11      478.71      563.58      5.10 o 
   3   1  11       73.09       87.24      2.52 o 
   4   1  11     1101.51     1011.99     10.54 o 
   5   1  11      430.35      447.28      8.57 o 
   6   1  11      182.57      195.58      6.60 o 
   7   1  11        7.07       12.02      7.06 o 
   0   2  11      272.88      280.96      3.69 o 
   1   2  11      849.56      815.77      6.24 o 
   2   2  11      296.60      300.73      3.38 o 
   3   2  11      293.10      326.19      4.30 o 
   4   2  11      988.48      925.69      9.64 o 
   5   2  11      129.90      133.51      5.26 o 
   6   2  11      247.86      260.19      7.66 o 
   7   2  11      100.71      100.85     11.44 o 
   0   3  11     1481.98     1379.18     11.45 o 
   1   3  11     6901.42     7048.37     36.91 o 
   2   3  11      445.63      437.33      4.08 o 
   3   3  11      133.50      139.63      3.12 o 
   4   3  11      467.95      468.26      6.62 o 
   5   3  11      524.09      502.65      9.01 o 
   6   3  11       30.06       31.69      6.55 o 
   7   3  11       13.30        5.88      7.96 o 
   0   4  11      393.15      431.96      4.52 o 
   1   4  11      641.16      731.50      5.42 o 
   2   4  11     3126.06     3152.78     19.41 o 
   3   4  11      192.47      181.21      3.25 o 
   4   4  11     1059.65     1014.02      9.95 o 
   5   4  11      116.38      125.29      5.36 o 
   6   4  11       55.64       59.77      5.29 o 
   0   5  11     2553.74     2555.21     18.67 o 
   1   5  11      100.08      122.88      2.17 o 
   2   5  11     6848.36     6998.81     36.97 o 
   3   5  11      527.38      534.55      6.33 o 
   4   5  11       86.71       79.02      3.44 o 
   5   5  11      436.50      396.09      7.75 o 
   6   5  11        8.44        5.08      3.93 o 
   0   6  11     4222.88     4121.12     29.61 o 
   1   6  11     3989.53     4107.98     21.28 o 
   2   6  11     7073.59     7406.26     39.87 o 
   3   6  11      581.06      564.08      6.38 o 
   4   6  11      133.03      125.82      4.27 o 
   5   6  11      168.54      178.53      6.90 o 
   6   6  11       29.28       20.63      4.86 o 
   0   7  11      253.10      222.01      3.55 o 
   1   7  11      645.08      690.07      5.57 o 
   2   7  11     2020.25     2070.42     13.61 o 
   3   7  11      193.81      202.10      4.07 o 
   4   7  11      352.78      331.06      5.99 o 
   5   7  11      224.99      226.59      6.63 o 
   6   7  11        0.05       -2.06      3.89 o 
   0   8  11      322.42      307.65      4.58 o 
   1   8  11     1597.72     1597.96     10.07 o 
   2   8  11      760.21      778.13      7.03 o 
   3   8  11     1571.96     1553.16     12.62 o 
   4   8  11      477.91      436.13      6.89 o 
   5   8  11       71.80       74.49      4.76 o 
   6   8  11       42.96       35.73      5.00 o 
   0   9  11      190.77      244.12      3.76 o 
   1   9  11     2463.57     2545.63     15.66 o 
   2   9  11     2459.71     2580.42     16.36 o 
   3   9  11      170.10      187.71      4.12 o 
   4   9  11       30.40       38.76      3.45 o 
   5   9  11      239.27      246.54      6.71 o 
   6   9  11       15.02       11.54      4.28 o 
   0  10  11      628.10      687.39      8.18 o 
   1  10  11      238.39      229.67      3.58 o 
   2  10  11      701.49      738.15      6.59 o 
   3  10  11     2027.91     1958.33     15.45 o 
   4  10  11      471.04      433.60      7.04 o 
   5  10  11      106.89      116.47      5.58 o 
   6  10  11      248.41      222.00      8.22 o 
   0  11  11       20.44       34.57      2.25 o 
   1  11  11       66.18       62.74      2.53 o 
   2  11  11     1002.15     1049.00      9.54 o 
   3  11  11      874.04      854.13      9.52 o 
   4  11  11      276.99      241.90      6.28 o 
   5  11  11      107.99      113.42      5.91 o 
   6  11  11        1.61        5.53      3.96 o 
   0  12  11      166.32      164.36      3.75 o 
   1  12  11      489.72      529.39      6.71 o 
   2  12  11      517.38      575.91      6.86 o 
   3  12  11      342.90      339.95      5.78 o 
   4  12  11       66.19       71.17      4.06 o 
   5  12  11      176.38      161.78      6.50 o 
   6  12  11      120.68      127.59      7.80 o 
   0  13  11        0.50        3.18      1.94 o 
   1  13  11     2437.23     2485.95     20.85 o 
   2  13  11      495.49      420.51      6.29 o 
   3  13  11      356.27      345.91      6.25 o 
   4  13  11      335.57      302.62      6.45 o 
   5  13  11      255.16      277.93      7.89 o 
   6  13  11       18.57       12.75      4.34 o 
   0  14  11       84.93       77.30      3.53 o 
   1  14  11      391.02      378.42      6.32 o 
   2  14  11      325.55      274.69      5.72 o 
   3  14  11      639.11      650.75      8.85 o 
   4  14  11      149.70      135.37      4.95 o 
   5  14  11      279.78      251.42      7.89 o 
   6  14  11       53.32       57.76      5.62 o 
   0  15  11        7.38        9.51      2.86 o 
   1  15  11      244.33      244.44      5.08 o 
   2  15  11      293.97      292.30      5.39 o 
   3  15  11       72.30       80.43      5.24 o 
   4  15  11       13.20       11.25      3.25 o 
   5  15  11       15.26        6.70      3.96 o 
   6  15  11       20.03       19.94      7.10 o 
   0  16  11      971.35      963.77     14.99 o 
   1  16  11     2364.45     2330.18     19.78 o 
   2  16  11      855.43      815.29     10.15 o 
   3  16  11       95.78       88.12      4.02 o 
   4  16  11      134.51      118.25      4.94 o 
   5  16  11       51.55       48.55      5.06 o 
   0  17  11       14.66       14.47      3.78 o 
   1  17  11       84.86       85.60      4.09 o 
   2  17  11      583.40      567.74      8.79 o 
   3  17  11      408.24      417.47      7.59 o 
   4  17  11        5.00        5.44      3.12 o 
   5  17  11       33.29       29.92      5.91 o 
   0  18  11       98.74       98.27      5.66 o 
   1  18  11      469.91      469.28      7.46 o 
   2  18  11      111.58       99.52      4.60 o 
   3  18  11      261.73      245.47      5.91 o 
   4  18  11        2.88        6.54      3.17 o 
   5  18  11      194.37      207.51      7.22 o 
   0  19  11      187.90      196.07      7.69 o 
   1  19  11     2424.98     2376.28     24.03 o 
   2  19  11       10.05        4.60      3.10 o 
   3  19  11       31.37       26.56      3.29 o 
   4  19  11      130.98      129.07      5.72 o 
   5  19  11       41.88       32.79      4.37 o 
   0  20  11      325.72      313.99      9.51 o 
   1  20  11      603.65      616.23     10.44 o 
   2  20  11       74.02       77.97      4.62 o 
   3  20  11        8.05        2.49      3.19 o 
   4  20  11       40.76       46.70      4.58 o 
   5  20  11      203.81      222.87      7.81 o 
   0  21  11       30.85       28.17      4.89 o 
   1  21  11      509.41      517.10      9.63 o 
   2  21  11      151.45      153.95      5.50 o 
   3  21  11        6.82        4.60      3.17 o 
   4  21  11       39.26       43.10      4.22 o 
   0  22  11      488.57      477.87     11.97 o 
   1  22  11      144.46      164.60      5.39 o 
   2  22  11       72.73       61.27      3.84 o 
   3  22  11       11.45       13.47      3.65 o 
   4  22  11       39.38       38.59      4.97 o 
   0  23  11        0.20       -2.48      4.07 o 
   1  23  11       57.91       59.58      5.17 o 
   2  23  11       16.27       16.26      3.52 o 
   3  23  11      155.59      131.24      5.86 o 
   4  23  11       54.43       69.24      5.91 o 
   0  24  11       15.50       15.65      4.91 o 
   1  24  11      266.88      243.95      6.43 o 
   2  24  11      173.30      181.82      6.48 o 
   3  24  11       10.07       12.99      4.71 o 
   4  24  11       73.10       67.65      6.45 o 
   0  25  11        6.73       10.87      4.58 o 
   1  25  11      424.48      463.02     10.04 o 
   2  25  11       28.56       24.60      4.51 o 
   3  25  11       31.01       28.47      5.43 o 
   0  26  11       34.96       23.03      4.97 o 
   1  26  11      492.19      508.93     11.54 o 
   2  26  11      140.10      146.05      6.94 o 
   3  26  11        0.65        7.83      4.28 o 
   0  27  11      188.32      187.26      8.10 o 
   1  27  11      104.44      106.41      6.04 o 
   2  27  11      129.16      157.78      7.80 o 
   0  28  11      212.98      233.07     11.55 o 
   1  28  11      127.38      142.45      6.21 o 
   2  28  11      254.35      286.94     17.60 o 
   0  29  11        0.81        7.25      5.30 o 
   0   0  12      273.84      292.73      7.30 o 
   1   0  12      227.42      203.53      4.35 o 
   2   0  12      411.08      444.04      6.03 o 
   3   0  12      808.08      745.27      9.98 o 
   4   0  12     3251.53     3094.16     32.65 o 
   5   0  12      399.82      398.33     11.62 o 
   6   0  12       13.24       21.31      5.66 o 
   0   1  12      481.66      517.92      5.79 o 
   1   1  12     1663.74     1499.72     10.05 o 
   2   1  12     5174.90     5598.26     30.54 o 
   3   1  12      759.67      772.75      7.05 o 
   4   1  12     2924.36     2755.10     21.81 o 
   5   1  12      154.73      153.27      5.67 o 
   6   1  12      237.76      238.59      9.57 o 
   0   2  12       72.43      103.51      2.42 o 
   1   2  12     1885.28     2041.36     12.86 o 
   2   2  12      658.08      729.99      5.95 o 
   3   2  12      275.50      265.46      4.10 o 
   4   2  12      265.02      269.62      5.59 o 
   5   2  12      284.10      298.62      7.22 o 
   6   2  12      368.46      388.31      9.08 o 
   0   3  12        5.51        3.58      1.21 o 
   1   3  12     7760.53     7969.39     40.70 o 
   2   3  12     2021.19     1982.67     11.93 o 
   3   3  12      343.64      365.88      4.79 o 
   4   3  12        0.84       -2.43      2.43 o 
   5   3  12      203.20      199.41      6.17 o 
   6   3  12       18.87       19.29      4.42 o 
   0   4  12      232.96      212.83      3.10 o 
   1   4  12     1944.67     1960.45     11.64 o 
   2   4  12      473.93      483.87      5.26 o 
   3   4  12      141.23      145.76      3.12 o 
   4   4  12       53.43       50.43      4.24 o 
   5   4  12      226.36      206.21      6.16 o 
   6   4  12      184.80      208.85      7.24 o 
   0   5  12      347.92      388.36      5.00 o 
   1   5  12     2647.25     2726.97     15.13 o 
   2   5  12     1583.09     1646.17     11.10 o 
   3   5  12      149.48      162.45      3.74 o 
   4   5  12     1499.12     1397.24     13.74 o 
   5   5  12       18.01       15.40      3.50 o 
   6   5  12      141.17      155.71      6.46 o 
   0   6  12      931.79      885.54      8.24 o 
   1   6  12     4303.26     4546.23     23.88 o 
   2   6  12     1162.96     1183.29      9.00 o 
   3   6  12      150.02      146.90      3.63 o 
   4   6  12     1107.69     1005.64     10.92 o 
   5   6  12      383.36      378.70      8.54 o 
   6   6  12      177.36      188.25      7.88 o 
   0   7  12      863.00      861.97      8.40 o 
   1   7  12     5755.87     5749.82     30.45 o 
   2   7  12     4290.94     4412.96     25.68 o 
   3   7  12      185.87      174.90      4.01 o 
   4   7  12      435.73      380.90      6.60 o 
   5   7  12      146.06      144.15      5.77 o 
   6   7  12       40.85       33.05      5.17 o 
   0   8  12      171.82      168.47      3.28 o 
   1   8  12      170.92      172.29      3.56 o 
   2   8  12     1152.24     1182.64      9.03 o 
   3   8  12      145.51      145.56      3.79 o 
   4   8  12     1149.27     1164.62     12.35 o 
   5   8  12       55.82       46.52      4.49 o 
   6   8  12      302.56      301.53      9.19 o 
   0   9  12      157.18      168.10      3.35 o 
   1   9  12     2645.74     2718.62     17.62 o 
   2   9  12      330.57      315.25      4.12 o 
   3   9  12      664.92      710.06      7.80 o 
   4   9  12     1603.78     1491.18     14.51 o 
   5   9  12      253.14      238.38      6.86 o 
   6   9  12       25.95       25.63      5.10 o 
   0  10  12      788.10      816.47      8.10 o 
   1  10  12      620.26      647.31      6.45 o 
   2  10  12      108.65       96.11      3.05 o 
   3  10  12       33.96       33.05      2.96 o 
   4  10  12      148.80      146.70      4.89 o 
   5  10  12       83.07       82.73      5.20 o 
   6  10  12       85.32       82.77      6.42 o 
   0  11  12        1.32       10.79      1.84 o 
   1  11  12      178.53      170.78      3.49 o 
   2  11  12      578.85      618.28      6.98 o 
   3  11  12     1206.86     1196.83     11.47 o 
   4  11  12      425.82      407.31      7.36 o 
   5  11  12       17.45       13.98      3.90 o 
   6  11  12       14.62        7.93      4.50 o 
   0  12  12        2.00        3.10      1.72 o 
   1  12  12      516.37      531.66      6.64 o 
   2  12  12      201.52      231.57      4.55 o 
   3  12  12      513.61      527.17      7.22 o 
   4  12  12      448.32      434.19      9.42 o 
   5  12  12      172.64      159.51      7.56 o 
   6  12  12        1.36       -2.54      3.77 o 
   0  13  12      420.89      420.51      6.52 o 
   1  13  12     2861.34     2778.94     21.41 o 
   2  13  12      158.17      167.13      4.09 o 
   3  13  12     2380.11     2355.47     19.76 o 
   4  13  12      296.10      285.02      6.77 o 
   5  13  12      239.95      230.69      7.69 o 
   6  13  12       37.26       38.71      5.09 o 
   0  14  12       10.29       12.40      2.69 o 
   1  14  12       90.71       98.07      3.67 o 
   2  14  12       89.85       86.58      3.49 o 
   3  14  12       83.00       81.62      3.99 o 
   4  14  12      347.87      360.91      7.26 o 
   5  14  12       13.49       12.36      4.08 o 
   6  14  12       72.01       58.49      5.44 o 
   0  15  12       26.07       22.19      3.46 o 
   1  15  12     3700.70     3503.79     27.23 o 
   2  15  12      120.06      132.31      4.57 o 
   3  15  12      677.76      694.31      9.01 o 
   4  15  12      543.10      516.38      8.64 o 
   5  15  12      105.32      104.56      6.07 o 
   0  16  12      181.43      204.27      6.75 o 
   1  16  12      791.15      771.90      9.28 o 
   2  16  12      770.28      731.02      9.63 o 
   3  16  12       59.78       59.53      3.63 o 
   4  16  12       43.29       48.77      4.13 o 
   5  16  12      141.21      139.23      6.51 o 
   0  17  12      344.40      355.62      8.86 o 
   1  17  12      287.28      292.20      5.85 o 
   2  17  12      105.21      111.78      4.61 o 
   3  17  12      147.05      130.37      4.91 o 
   4  17  12       31.89       40.23      4.09 o 
   5  17  12      169.98      161.24      6.93 o 
   0  18  12      207.07      203.01      9.42 o 
   1  18  12      205.14      237.29      5.66 o 
   2  18  12      486.53      465.12      7.82 o 
   3  18  12       18.02       10.79      2.86 o 
   4  18  12       68.94       50.41      4.30 o 
   5  18  12       73.77       88.30      5.99 o 
   0  19  12       54.54       50.45      5.65 o 
   1  19  12     1787.23     1764.39     21.64 o 
   2  19  12       20.48       22.95      3.46 o 
   3  19  12       72.18       67.90      3.86 o 
   4  19  12      113.55      122.62      6.06 o 
   5  19  12        0.04       -3.66      3.66 o 
   0  20  12      425.93      417.40     10.92 o 
   1  20  12      253.34      261.72     10.65 o 
   2  20  12       33.95       32.25      3.87 o 
   3  20  12        6.04        5.75      3.44 o 
   4  20  12      111.87      115.06      8.08 o 
   5  20  12      151.12      164.97      7.13 o 
   0  21  12       47.10       40.67      5.32 o 
   1  21  12      665.80      701.43     11.55 o 
   2  21  12       79.96       75.11      4.68 o 
   3  21  12       53.82       37.12      4.13 o 
   4  21  12       61.48       77.40      4.96 o 
   0  22  12       22.56       19.08      4.73 o 
   1  22  12      107.06      105.87      5.27 o 
   2  22  12      166.54      173.25      5.97 o 
   3  22  12       82.90       76.84      4.86 o 
   4  22  12       44.02       54.95      4.32 o 
   0  23  12      105.03      111.18      6.64 o 
   1  23  12        1.04        7.04      3.89 o 
   2  23  12       64.47       60.77      4.55 o 
   3  23  12       26.62       24.68      3.74 o 
   4  23  12      104.59      129.99      6.86 o 
   0  24  12        2.36        4.05      4.50 o 
   1  24  12       70.20       57.54      4.37 o 
   2  24  12        8.31        9.48      3.77 o 
   3  24  12       27.10       30.19      3.86 o 
   0  25  12       25.44       23.06      5.04 o 
   1  25  12      174.72      171.21      7.64 o 
   2  25  12        0.63        3.02      3.79 o 
   3  25  12      109.44      116.92      6.67 o 
   0  26  12       77.75       75.29      6.60 o 
   1  26  12       82.53       93.19      4.78 o 
   2  26  12       78.55       62.71      6.04 o 
   3  26  12       39.86       32.07      5.13 o 
   0  27  12       84.15       71.05      6.33 o 
   1  27  12       56.66       56.76      4.36 o 
   2  27  12       40.75       43.35      5.81 o 
   0  28  12      247.29      258.55      9.17 o 
   1  28  12      253.94      276.83      9.92 o 
   1   0  13      838.79      771.48      9.34 o 
   2   0  13        1.19       -1.62      1.62 o 
   3   0  13      261.27      271.72      5.83 o 
   4   0  13     2338.31     2376.70     28.80 o 
   5   0  13       50.70       55.00      6.51 o 
   6   0  13       58.86       56.32      6.87 o 
   0   1  13      226.91      214.67      3.50 o 
   1   1  13     2333.12     2138.95     13.54 o 
   2   1  13      214.59      227.87      3.13 o 
   3   1  13      276.69      287.72      4.23 o 
   4   1  13      932.56      833.29     10.28 o 
   5   1  13       12.04        2.55      3.51 o 
   6   1  13       35.28       33.27      4.62 o 
   0   2  13     1351.47     1347.68     11.87 o 
   1   2  13     1272.88     1307.26      9.14 o 
   2   2  13      940.89     1059.08      7.64 o 
   3   2  13      334.11      313.24      4.46 o 
   4   2  13      867.96      823.73     10.54 o 
   5   2  13       59.63       60.53      4.56 o 
   6   2  13      112.12      120.54      6.20 o 
   0   3  13      798.20      772.44      7.28 o 
   1   3  13      249.14      242.24      3.45 o 
   2   3  13     1375.27     1401.14      9.35 o 
   3   3  13       24.55       33.21      2.31 o 
   4   3  13      529.26      525.69      8.14 o 
   5   3  13      179.97      162.78      7.15 o 
   6   3  13       38.70       31.90      4.76 o 
   0   4  13       17.64       15.51      1.37 o 
   1   4  13       51.49       56.99      1.62 o 
   2   4  13      150.77      127.64      2.64 o 
   3   4  13      389.41      373.91      5.07 o 
   4   4  13      392.65      383.02      6.75 o 
   5   4  13      130.82      134.22      5.40 o 
   6   4  13      186.35      205.76      7.53 o 
   0   5  13      375.49      427.65      5.41 o 
   1   5  13     2971.19     3085.24     16.97 o 
   2   5  13     1117.47     1130.89      9.10 o 
   3   5  13       58.21       60.11      2.91 o 
   4   5  13      482.74      443.40      7.51 o 
   5   5  13      202.28      193.84      5.86 o 
   6   5  13       18.31       20.96      4.18 o 
   0   6  13      642.26      629.79      6.66 o 
   1   6  13      826.20      820.79      6.00 o 
   2   6  13     1274.64     1318.45      9.96 o 
   3   6  13      101.95       95.64      3.21 o 
   4   6  13     1750.19     1613.78     15.38 o 
   5   6  13      188.64      178.00      6.68 o 
   6   6  13      200.86      210.67      7.68 o 
   0   7  13      377.57      428.16      5.33 o 
   1   7  13       59.00       72.72      2.37 o 
   2   7  13      664.67      657.89      6.32 o 
   3   7  13       14.22       11.76      2.27 o 
   4   7  13      638.78      574.81      8.40 o 
   5   7  13       19.41       13.53      4.00 o 
   6   7  13       61.82       61.83      5.74 o 
   0   8  13     6892.42     7122.49     49.73 o 
   1   8  13      719.15      755.78      5.72 o 
   2   8  13      726.95      671.09      6.44 o 
   3   8  13     1399.95     1441.74     12.49 o 
   4   8  13       81.32       87.56      4.43 o 
   5   8  13      167.22      151.30      6.27 o 
   6   8  13       71.19       67.77      6.12 o 
   0   9  13     1922.86     1891.32     15.23 o 
   1   9  13      316.09      297.57      4.13 o 
   2   9  13      367.09      351.85      4.49 o 
   3   9  13      342.61      343.90      5.61 o 
   4   9  13      240.35      204.23      5.65 o 
   5   9  13      240.57      223.15      6.69 o 
   6   9  13      218.21      229.36      8.63 o 
   0  10  13      234.12      292.12      4.86 o 
   1  10  13      134.17      142.29      3.13 o 
   2  10  13     2036.25     2056.36     14.13 o 
   3  10  13     1071.23     1063.12     10.35 o 
   4  10  13     1394.37     1320.37     14.55 o 
   5  10  13        1.16       -3.40      3.40 o 
   6  10  13      131.85      120.75      7.05 o 
   0  11  13      199.08      190.91      4.06 o 
   1  11  13       92.15       83.21      3.03 o 
   2  11  13      144.53      133.22      3.22 o 
   3  11  13      378.95      405.63      6.34 o 
   4  11  13       99.79       83.96      4.57 o 
   5  11  13      158.77      144.58      6.28 o 
   6  11  13       18.12       18.98      6.47 o 
   0  12  13      171.01      175.14      3.97 o 
   1  12  13      557.31      577.45      6.88 o 
   2  12  13      415.61      406.49      5.87 o 
   3  12  13       49.23       47.53      3.36 o 
   4  12  13        0.04       -2.97      2.97 o 
   5  12  13       11.22        0.81      3.58 o 
   6  12  13       21.98       25.18      4.74 o 
   0  13  13      310.86      261.86      5.12 o 
   1  13  13      160.83      160.60      4.08 o 
   2  13  13     2576.65     2622.42     19.62 o 
   3  13  13      771.72      813.57      9.92 o 
   4  13  13      347.32      311.32      7.38 o 
   5  13  13      181.43      176.57      7.07 o 
   6  13  13       83.08       85.66      6.08 o 
   0  14  13     1650.30     1600.54     21.56 o 
   1  14  13      215.21      220.74      4.70 o 
   2  14  13      679.39      682.41      8.77 o 
   3  14  13      323.71      327.77      6.20 o 
   4  14  13      240.85      229.03      7.65 o 
   5  14  13      119.48      131.37      6.42 o 
   6  14  13        8.00        6.28      6.52 o 
   0  15  13      185.44      208.68      9.32 o 
   1  15  13      289.85      301.08      5.95 o 
   2  15  13     1229.22     1203.61     12.46 o 
   3  15  13      350.84      329.23      6.23 o 
   4  15  13       23.44       23.03      3.57 o 
   5  15  13       43.13       53.14      5.36 o 
   0  16  13       54.06       50.33      4.61 o 
   1  16  13      425.69      430.46      6.63 o 
   2  16  13      117.32      114.00      5.80 o 
   3  16  13       98.91      103.43      4.21 o 
   4  16  13      182.90      198.36      6.21 o 
   5  16  13       38.47       31.65      4.67 o 
   0  17  13      509.76      517.49     11.99 o 
   1  17  13      157.68      170.57      4.79 o 
   2  17  13      965.11      944.17     11.45 o 
   3  17  13       25.93       18.46      2.95 o 
   4  17  13       55.96       59.33      4.90 o 
   5  17  13      202.03      215.30      7.93 o 
   0  18  13     1249.22     1206.14     21.58 o 
   1  18  13      240.55      236.60      5.49 o 
   2  18  13      464.75      475.06      7.99 o 
   3  18  13      204.24      192.12      5.37 o 
   4  18  13       90.36       87.06      5.21 o 
   5  18  13       16.11       14.27      4.04 o 
   0  19  13      940.39      940.68     17.29 o 
   1  19  13      220.64      251.19      6.43 o 
   2  19  13       23.34       14.11      3.52 o 
   3  19  13       27.58       21.35      3.48 o 
   4  19  13       21.05       27.30      5.34 o 
   5  19  13       42.15       33.16      5.43 o 
   0  20  13       22.43       12.19      5.06 o 
   1  20  13       92.37       87.96      5.02 o 
   2  20  13      336.56      320.33      7.58 o 
   3  20  13       58.98       63.93      4.63 o 
   4  20  13      179.42      203.02      6.64 o 
   0  21  13       58.93       70.87      5.91 o 
   1  21  13      915.24      957.87     14.31 o 
   2  21  13       12.75       16.88      3.67 o 
   3  21  13       26.24       12.64      5.19 o 
   4  21  13       36.64       39.95      4.25 o 
   0  22  13        0.43        0.78      4.19 o 
   1  22  13       59.75       63.64      4.79 o 
   2  22  13       25.72       23.77      4.18 o 
   3  22  13       86.59       91.95      6.29 o 
   4  22  13       37.48       51.57      4.97 o 
   0  23  13       42.46       41.75      5.48 o 
   1  23  13      194.86      227.76      6.34 o 
   2  23  13      123.95      100.83      5.67 o 
   3  23  13       40.16       29.93      4.13 o 
   4  23  13       20.24       24.52      4.16 o 
   0  24  13      209.39      219.04      8.65 o 
   1  24  13       60.96       47.09      4.04 o 
   2  24  13      236.75      219.37      7.77 o 
   3  24  13      127.86      147.54      6.70 o 
   0  25  13       33.79       38.89      5.70 o 
   1  25  13      105.48      113.55      6.05 o 
   2  25  13       13.05        4.38      3.91 o 
   3  25  13        1.03       -1.34      5.12 o 
   0  26  13      112.19      110.02      7.14 o 
   1  26  13       97.85      101.28      5.22 o 
   2  26  13       25.42       20.62      4.16 o 
   0  27  13        7.86        8.93      5.57 o 
   1  27  13       80.55       91.39      5.24 o 
   2  27  13       45.08       39.64      5.33 o 
   0  28  13       13.71       32.35      5.27 o 
   1  28  13      148.62      157.59      5.56 o 
   0   0  14       29.34       32.96      2.80 o 
   1   0  14        0.20        0.55      1.80 o 
   2   0  14      230.11      222.41      4.94 o 
   3   0  14      348.71      292.89      6.57 o 
   4   0  14        2.41        1.67      3.75 o 
   5   0  14      156.76      148.12      8.92 o 
   6   0  14        0.01       -5.36      5.51 o 
   0   1  14      166.36      156.38      3.10 o 
   1   1  14      275.77      250.84      3.67 o 
   2   1  14       56.07       60.36      2.19 o 
   3   1  14       65.97       59.94      2.89 o 
   4   1  14      476.90      490.96      8.76 o 
   5   1  14      178.23      159.55      5.75 o 
   6   1  14      200.56      196.03      7.03 o 
   0   2  14     1180.56     1165.47     10.77 o 
   1   2  14      362.88      339.48      3.86 o 
   2   2  14      595.30      618.11      5.89 o 
   3   2  14      123.71      124.99      3.75 o 
   4   2  14       39.25       48.25      3.71 o 
   5   2  14      171.06      164.44      7.27 o 
   6   2  14      187.37      179.30      6.86 o 
   0   3  14      427.07      435.80      5.10 o 
   1   3  14      524.32      585.13      4.90 o 
   2   3  14      918.55      962.81      8.02 o 
   3   3  14       48.29       73.56      3.18 o 
   4   3  14       81.55       65.78      4.16 o 
   5   3  14      105.86      110.02      5.29 o 
   6   3  14       61.48       61.24      5.39 o 
   0   4  14      256.97      287.98      4.01 o 
   1   4  14      243.43      231.86      2.79 o 
   2   4  14      124.88      122.64      2.94 o 
   3   4  14      781.26      772.43      8.86 o 
   4   4  14      250.32      244.50      5.46 o 
   5   4  14       28.30       24.82      3.68 o 
   6   4  14      135.54      133.94      6.32 o 
   0   5  14       20.19       26.39      1.98 o 
   1   5  14      623.23      571.46      4.88 o 
   2   5  14      340.89      366.91      4.63 o 
   3   5  14       30.00       31.77      2.83 o 
   4   5  14      376.75      361.93      7.58 o 
   5   5  14      197.80      184.08      6.49 o 
   6   5  14      138.02      164.98      7.16 o 
   0   6  14      254.61      286.97      4.50 o 
   1   6  14       15.94       19.72      1.36 o 
   2   6  14      230.15      217.03      3.70 o 
   3   6  14      410.20      408.53      6.37 o 
   4   6  14      249.90      245.30      6.66 o 
   5   6  14       33.23       27.18      4.57 o 
   6   6  14      378.07      378.62      9.77 o 
   0   7  14      282.18      344.12      4.88 o 
   1   7  14      459.47      483.66      4.47 o 
   2   7  14      948.38      920.86      8.34 o 
   3   7  14     1441.14     1457.33     13.56 o 
   4   7  14      165.82      168.26      5.29 o 
   5   7  14      213.51      221.53      7.30 o 
   6   7  14      155.41      168.79      8.00 o 
   0   8  14      206.91      217.85      3.92 o 
   1   8  14      791.35      787.83      6.30 o 
   2   8  14     1403.07     1420.64     11.07 o 
   3   8  14     1121.77     1115.06     11.47 o 
   4   8  14      198.86      178.53      5.37 o 
   5   8  14       59.12       53.55      4.80 o 
   6   8  14       25.94       12.42      4.63 o 
   0   9  14      357.79      333.83      5.02 o 
   1   9  14      630.27      643.00      5.99 o 
   2   9  14      501.37      496.38      5.49 o 
   3   9  14      126.05      141.52      4.48 o 
   4   9  14       36.76       36.54      3.65 o 
   5   9  14      114.04      112.76      5.88 o 
   6   9  14        9.51        6.34      4.55 o 
   0  10  14      550.29      618.10      7.30 o 
   1  10  14      167.76      171.64      3.60 o 
   2  10  14      734.93      760.87      7.45 o 
   3  10  14     2237.38     2230.56     19.75 o 
   4  10  14       30.59       33.34      3.69 o 
   5  10  14      117.38      120.66      6.02 o 
   6  10  14       14.52       17.75      4.98 o 
   0  11  14     2413.92     2376.49     21.02 o 
   1  11  14      363.73      351.08      5.36 o 
   2  11  14      936.98      978.04      8.76 o 
   3  11  14      236.65      285.34      5.97 o 
   4  11  14       84.56       79.37      4.58 o 
   5  11  14       30.63       26.84      4.29 o 
   6  11  14       45.96       36.12      5.05 o 
   0  12  14       35.62       45.51      3.43 o 
   1  12  14       40.67       48.82      2.95 o 
   2  12  14     2324.84     2335.29     18.38 o 
   3  12  14     2400.81     2304.49     20.40 o 
   4  12  14       74.67       75.61      4.48 o 
   5  12  14      223.66      217.76      7.29 o 
   6  12  14       23.99       16.57      4.34 o 
   0  13  14      235.72      233.55      6.13 o 
   1  13  14      411.30      404.75      5.90 o 
   2  13  14       62.08       65.55      3.24 o 
   3  13  14      196.95      198.78      5.44 o 
   4  13  14      140.71      132.98      5.35 o 
   5  13  14      121.86      122.07      6.42 o 
   6  13  14       54.33       57.32      7.33 o 
   0  14  14      554.14      530.71      9.81 o 
   1  14  14       53.20       46.16      3.13 o 
   2  14  14     1448.94     1413.24     14.18 o 
   3  14  14      260.47      249.36      6.12 o 
   4  14  14       37.75       26.87      3.89 o 
   5  14  14        2.66        3.60      4.38 o 
   0  15  14      183.98      184.92      6.16 o 
   1  15  14        2.34        5.47      2.35 o 
   2  15  14      301.37      298.68      6.28 o 
   3  15  14      591.52      582.13      8.91 o 
   4  15  14      238.63      232.26      6.62 o 
   5  15  14      161.00      174.42      7.42 o 
   0  16  14      384.69      327.09      8.34 o 
   1  16  14       58.02       49.87      3.44 o 
   2  16  14      135.01      133.88      4.81 o 
   3  16  14       54.02       50.57      3.77 o 
   4  16  14       67.21       68.65      4.47 o 
   5  16  14        9.83        2.35      3.84 o 
   0  17  14       80.16       53.55      5.35 o 
   1  17  14       56.63       49.45      3.44 o 
   2  17  14      344.96      345.63      6.89 o 
   3  17  14      440.84      416.49      7.46 o 
   4  17  14      338.45      332.24      7.76 o 
   5  17  14       98.37      103.93      6.19 o 
   0  18  14      385.16      428.12     14.25 o 
   1  18  14      112.38      119.20      4.61 o 
   2  18  14      317.16      316.50      6.56 o 
   3  18  14       37.20       27.37      4.08 o 
   4  18  14      192.88      207.01      6.62 o 
   5  18  14        3.68       -0.41      3.46 o 
   0  19  14       22.29       20.71      4.74 o 
   1  19  14      197.75      213.60      5.83 o 
   2  19  14      133.95      122.37      5.07 o 
   3  19  14       63.61       68.50      5.33 o 
   4  19  14       60.31       63.73      5.21 o 
   5  19  14       15.92       17.87      4.08 o 
   0  20  14      422.59      398.57     10.33 o 
   1  20  14      299.69      293.17      7.41 o 
   2  20  14        2.16       -3.08      3.08 o 
   3  20  14       14.68        5.04      3.80 o 
   4  20  14       71.02       76.20      5.33 o 
   0  21  14       56.33       70.02      7.03 o 
   1  21  14       76.69       77.91      5.03 o 
   2  21  14       11.25       10.94      3.43 o 
   3  21  14       52.69       41.90      5.37 o 
   4  21  14      107.65      109.21      5.42 o 
   0  22  14      206.24      221.94     14.61 o 
   1  22  14       59.49       51.85      5.35 o 
   2  22  14       17.27       12.40      4.10 o 
   3  22  14       69.43       63.23      6.68 o 
   4  22  14       64.66       68.70      6.36 o 
   0  23  14      100.51       91.92     10.70 o 
   1  23  14       80.38       72.65      5.15 o 
   2  23  14       35.68       23.56      4.47 o 
   3  23  14      157.97      160.74      7.30 o 
   4  23  14       76.69       89.47      8.86 o 
   0  24  14      222.37      243.99      9.07 o 
   1  24  14      133.46      130.03      5.97 o 
   2  24  14      193.40      187.07      7.11 o 
   3  24  14       33.26       26.88      4.59 o 
   0  25  14       99.51      128.09      9.35 o 
   1  25  14      327.51      332.22      9.94 o 
   2  25  14       75.56       70.85      5.86 o 
   3  25  14      118.93      117.41      7.04 o 
   0  26  14       97.10      116.79      9.95 o 
   1  26  14       20.46       19.35      3.47 o 
   2  26  14       35.13       38.23      5.34 o 
   0  27  14        0.00        8.58      4.51 o 
   1  27  14        9.61        9.15      3.71 o 
   2  27  14        0.17       -5.90      7.24 o 
   0  28  14        3.24        1.60      4.32 o 
   1  28  14       75.38       81.20      5.25 o 
   1   0  15      788.67      814.65      9.44 o 
   2   0  15        7.94        9.14      2.34 o 
   3   0  15      312.69      309.65      8.17 o 
   4   0  15      203.67      224.87      8.37 o 
   5   0  15       13.33        5.16      5.60 o 
   6   0  15      198.69      183.21     12.52 o 
   0   1  15     7271.53     7379.44     58.58 o 
   1   1  15     1915.33     1911.53     12.62 o 
   2   1  15       12.07       18.01      1.84 o 
   3   1  15      467.44      454.81      6.30 o 
   4   1  15       71.43       64.42      4.05 o 
   5   1  15      127.35      118.62      5.32 o 
   6   1  15      167.38      177.70      7.20 o 
   0   2  15      709.47      747.84      7.96 o 
   1   2  15       54.71       60.95      2.02 o 
   2   2  15      680.25      673.58      6.49 o 
   3   2  15      323.24      314.38      5.29 o 
   4   2  15      209.02      200.15      5.38 o 
   5   2  15       44.17       45.39      4.23 o 
   6   2  15       76.08       71.31      5.42 o 
   0   3  15      479.05      522.64      5.81 o 
   1   3  15      623.72      635.18      5.50 o 
   2   3  15      373.15      382.62      4.82 o 
   3   3  15      507.65      549.37      7.82 o 
   4   3  15       29.83       24.08      3.18 o 
   5   3  15       39.81       30.54      3.89 o 
   6   3  15       59.32       63.12      5.60 o 
   0   4  15     1048.56     1075.63      9.59 o 
   1   4  15     5215.05     5280.04     29.56 o 
   2   4  15      272.17      282.00      4.65 o 
   3   4  15      245.30      289.61      5.68 o 
   4   4  15       15.22        8.88      2.89 o 
   5   4  15       61.05       67.52      4.48 o 
   6   4  15      144.66      138.22      7.07 o 
   0   5  15      265.93      245.69      3.82 o 
   1   5  15       72.22       79.09      1.97 o 
   2   5  15      145.99      141.63      3.54 o 
   3   5  15       91.81       95.27      3.87 o 
   4   5  15        2.19        3.46      2.95 o 
   5   5  15       31.62       17.12      4.03 o 
   6   5  15       33.65       25.15      4.99 o 
   0   6  15      704.16      680.27      7.64 o 
   1   6  15       95.30       85.50      1.98 o 
   2   6  15      413.79      397.16      5.43 o 
   3   6  15       87.60       96.02      3.84 o 
   4   6  15      325.90      331.84      7.00 o 
   5   6  15       19.07       14.83      4.21 o 
   6   6  15      416.38      410.61     10.26 o 
   0   7  15      241.80      237.44      4.37 o 
   1   7  15      225.33      247.35      3.62 o 
   2   7  15     1279.88     1278.27     11.37 o 
   3   7  15        8.60       12.41      2.79 o 
   4   7  15      368.44      358.96      7.27 o 
   5   7  15       44.38       43.75      5.04 o 
   6   7  15       10.22       15.38      4.43 o 
   0   8  15      328.40      334.77      4.93 o 
   1   8  15      141.90      138.34      2.49 o 
   2   8  15      135.68      148.50      3.73 o 
   3   8  15      148.76      160.91      4.93 o 
   4   8  15      121.58      137.19      5.35 o 
   5   8  15      113.68      100.47      6.06 o 
   6   8  15      228.05      251.95      8.70 o 
   0   9  15      171.63      142.65      3.42 o 
   1   9  15      217.44      228.20      3.59 o 
   2   9  15      365.46      358.98      5.13 o 
   3   9  15     2544.23     2595.57     20.95 o 
   4   9  15       15.74       14.23      3.34 o 
   5   9  15       28.16       24.74      4.67 o 
   6   9  15       22.80       17.66      4.97 o 
   0  10  15     1156.31     1141.95     11.90 o 
   1  10  15      200.21      220.00      3.68 o 
   2  10  15      514.44      507.17      6.49 o 
   3  10  15      505.71      547.33      9.84 o 
   4  10  15       54.49       58.10      4.41 o 
   5  10  15       41.39       41.04      4.79 o 
   6  10  15       67.67       59.36      6.11 o 
   0  11  15      421.84      401.35      7.19 o 
   1  11  15     1478.31     1469.72     12.51 o 
   2  11  15       53.20       64.21      2.98 o 
   3  11  15      702.51      704.11      9.60 o 
   4  11  15      516.93      486.01      8.49 o 
   5  11  15       25.73       22.15      4.17 o 
   6  11  15      235.29      245.51      9.50 o 
   0  12  15     3876.04     3731.02     32.47 o 
   1  12  15       19.75       15.73      2.37 o 
   2  12  15      325.89      334.43      5.85 o 
   3  12  15      284.44      307.63      6.48 o 
   4  12  15      113.94      105.27      5.12 o 
   5  12  15       12.77       13.00      4.18 o 
   6  12  15      153.57      162.03      9.26 o 
   0  13  15      466.07      442.11      8.48 o 
   1  13  15      159.11      158.33      4.19 o 
   2  13  15      117.49      132.61      4.60 o 
   3  13  15     1349.82     1325.18     15.80 o 
   4  13  15       30.74       28.42      3.75 o 
   5  13  15       85.84       81.52      5.87 o 
   0  14  15     1253.72     1236.03     22.22 o 
   1  14  15      116.56      120.89      3.94 o 
   2  14  15      421.92      410.79      7.45 o 
   3  14  15     1519.15     1514.27     15.92 o 
   4  14  15       66.04       64.48      4.70 o 
   5  14  15       63.71       56.67      5.65 o 
   0  15  15       14.43       24.49      4.43 o 
   1  15  15      232.77      225.38      4.99 o 
   2  15  15      266.89      287.53      6.47 o 
   3  15  15       92.44       92.21      4.45 o 
   4  15  15      112.58      119.22      5.49 o 
   5  15  15        2.98        3.60      4.08 o 
   0  16  15     1024.86     1038.05     17.32 o 
   1  16  15      170.44      148.91      4.45 o 
   2  16  15      298.53      293.25      6.66 o 
   3  16  15       60.11       66.57      4.55 o 
   4  16  15       21.83       15.72      3.72 o 
   5  16  15       28.27       21.50      4.72 o 
   0  17  15      767.43      770.48     17.13 o 
   1  17  15       86.05       86.80      4.31 o 
   2  17  15       34.20       33.06      3.77 o 
   3  17  15       64.45       66.00      4.60 o 
   4  17  15       55.70       48.36      4.72 o 
   5  17  15       52.84       43.07      5.09 o 
   0  18  15     1704.44     1684.27     24.03 o 
   1  18  15      448.86      421.69      7.50 o 
   2  18  15       67.99       73.00      4.35 o 
   3  18  15       64.72       55.34      4.31 o 
   4  18  15      219.26      224.50      6.79 o 
   5  18  15       30.08       28.88      5.61 o 
   0  19  15      365.01      353.10     11.24 o 
   1  19  15      479.74      449.92      7.86 o 
   2  19  15       99.77      105.88      4.98 o 
   3  19  15       60.62       54.53      5.15 o 
   4  19  15       13.56        9.67      3.99 o 
   0  20  15       39.31       36.94      6.61 o 
   1  20  15      147.60      153.84      5.80 o 
   2  20  15       10.84        9.21      3.27 o 
   3  20  15      201.07      187.19      7.03 o 
   4  20  15        8.88        0.12      3.21 o 
   0  21  15      109.10      104.95      8.15 o 
   1  21  15       81.64       97.20      5.24 o 
   2  21  15       44.60       33.43      4.62 o 
   3  21  15      210.36      216.28      7.76 o 
   4  21  15       58.78       62.94      5.28 o 
   0  22  15     1208.58     1226.64     23.26 o 
   1  22  15      208.86      190.62      6.96 o 
   2  22  15       43.15       40.43      4.79 o 
   3  22  15      243.10      277.77      9.10 o 
   4  22  15       74.10       76.42      5.53 o 
   0  23  15       12.74       18.13      5.11 o 
   1  23  15      240.32      274.92      7.47 o 
   2  23  15       26.79       26.61      4.73 o 
   3  23  15       16.52        2.71      4.27 o 
   0  24  15      230.67      250.77     13.23 o 
   1  24  15       15.06       18.55      4.15 o 
   2  24  15      150.57      147.95      6.97 o 
   3  24  15      113.48      118.34      7.39 o 
   0  25  15       24.47       20.79      6.99 o 
   1  25  15       69.35       64.42      5.85 o 
   2  25  15      166.53      193.63      8.53 o 
   3  25  15      129.42      149.94     10.08 o 
   0  26  15        1.21        1.25      4.81 o 
   1  26  15       74.54       81.97      5.73 o 
   2  26  15       27.19       14.05      5.91 o 
   0  27  15        9.11       12.36      4.74 o 
   1  27  15      100.24       98.65      5.05 o 
   0  28  15      137.18      114.91     13.41 o 
   0   0  16        0.00        1.17      1.96 o 
   1   0  16      176.70      170.04      4.45 o 
   2   0  16       13.88        8.29      2.43 o 
   3   0  16      198.71      186.85      6.72 o 
   4   0  16      155.55      165.26      7.60 o 
   5   0  16       33.45       35.60      6.31 o 
   6   0  16      155.36      156.25     13.67 o 
   0   1  16     2300.16     2495.97     21.44 o 
   1   1  16      708.42      706.19      6.37 o 
   2   1  16      183.21      203.33      3.82 o 
   3   1  16      484.12      491.91      6.73 o 
   4   1  16      109.90       99.31      4.70 o 
   5   1  16      123.28      116.92      5.58 o 
   6   1  16       70.34       70.20      7.68 o 
   0   2  16      926.34      966.63      9.68 o 
   1   2  16      537.69      551.60      5.55 o 
   2   2  16      104.01      100.81      2.92 o 
   3   2  16     2348.49     2289.14     17.97 o 
   4   2  16       34.62       23.11      3.26 o 
   5   2  16        0.74       -3.06      3.06 o 
   6   2  16       45.60       35.93      4.93 o 
   0   3  16     2914.77     3005.19     23.12 o 
   1   3  16      642.59      663.19      5.95 o 
   2   3  16      213.77      183.30      3.44 o 
   3   3  16      257.59      267.47      5.17 o 
   4   3  16      377.90      367.67      7.24 o 
   5   3  16       41.51       45.24      4.18 o 
   6   3  16      577.14      596.43     12.93 o 
   0   4  16     2147.55     2111.11     16.47 o 
   1   4  16      304.37      317.07      4.39 o 
   2   4  16      379.60      359.18      5.49 o 
   3   4  16     2675.84     2586.33     21.23 o 
   4   4  16      535.46      476.93      7.76 o 
   5   4  16       64.09       68.30      4.50 o 
   6   4  16      270.63      305.47      9.56 o 
   0   5  16       33.58       57.33      2.58 o 
   1   5  16       98.68      102.42      2.72 o 
   2   5  16     1391.77     1384.56     12.07 o 
   3   5  16      821.56      812.86      9.76 o 
   4   5  16      258.02      267.00      6.42 o 
   5   5  16      152.61      142.28      6.17 o 
   6   5  16       75.67       70.87      5.99 o 
   0   6  16       15.63       25.02      2.32 o 
   1   6  16      328.94      358.61      4.41 o 
   2   6  16      670.50      660.51      7.54 o 
   3   6  16      103.40      105.86      4.21 o 
   4   6  16      301.95      265.67      6.43 o 
   5   6  16       46.77       37.73      4.84 o 
   6   6  16       40.75       41.84      5.27 o 
   0   7  16     1654.99     1675.04     15.43 o 
   1   7  16       42.24       41.65      1.85 o 
   2   7  16      611.45      583.49      7.26 o 
   3   7  16      476.20      519.55      8.03 o 
   4   7  16        5.17        2.07      3.00 o 
   5   7  16       14.66       14.06      4.26 o 
   6   7  16      170.24      182.70      7.51 o 
   0   8  16       86.35       96.13      3.37 o 
   1   8  16      465.69      481.01      4.97 o 
   2   8  16      142.17      129.86      3.59 o 
   3   8  16      472.94      528.51      7.96 o 
   4   8  16       48.19       46.06      4.15 o 
   5   8  16       87.09       88.14      6.00 o 
   6   8  16       25.63       27.14      6.05 o 
   0   9  16     1417.07     1387.07     13.00 o 
   1   9  16       89.83       88.70      2.71 o 
   2   9  16      688.55      728.03      8.07 o 
   3   9  16      423.79      452.02      7.64 o 
   4   9  16      297.27      275.61      7.53 o 
   5   9  16       47.65       59.91      5.91 o 
   6   9  16      135.45      150.04      7.66 o 
   0  10  16      401.10      407.15      7.00 o 
   1  10  16      232.61      216.80      3.95 o 
   2  10  16      508.15      480.84      6.86 o 
   3  10  16     4185.75     4024.47     31.58 o 
   4  10  16       74.58       73.03      4.71 o 
   5  10  16        7.72        4.79      3.89 o 
   6  10  16      105.26      126.03      7.14 o 
   0  11  16      172.58      191.42      5.22 o 
   1  11  16       53.17       65.83      2.73 o 
   2  11  16      214.00      202.58      4.79 o 
   3  11  16      179.07      195.67      5.56 o 
   4  11  16      137.90      133.46      5.39 o 
   5  11  16       46.20       51.38      5.02 o 
   6  11  16      111.44      137.42      7.13 o 
   0  12  16      122.40      119.02      4.93 o 
   1  12  16       93.31       95.44      3.28 o 
   2  12  16     2036.82     2083.46     18.18 o 
   3  12  16      667.28      687.04      9.89 o 
   4  12  16       24.90       21.53      3.84 o 
   5  12  16        2.67        0.11      3.61 o 
   6  12  16      239.71      225.69     19.40 o 
   0  13  16       72.86       62.87      4.62 o 
   1  13  16       78.33       75.70      3.59 o 
   2  13  16      167.17      162.98      5.50 o 
   3  13  16      774.26      740.72     10.37 o 
   4  13  16        2.78       10.41      3.48 o 
   5  13  16       41.90       34.13      4.58 o 
   0  14  16       71.82       82.11      4.86 o 
   1  14  16      117.84      110.12      4.19 o 
   2  14  16      171.90      183.94      6.44 o 
   3  14  16      592.03      526.10      9.18 o 
   4  14  16       17.63       11.99      3.63 o 
   5  14  16       25.64       26.11      4.85 o 
   0  15  16     1653.38     1547.38     25.12 o 
   1  15  16        0.71        2.11      2.64 o 
   2  15  16      242.49      258.40      6.88 o 
   3  15  16      117.89      108.24      4.62 o 
   4  15  16      116.84      100.56      5.26 o 
   5  15  16       55.92       49.55      5.31 o 
   0  16  16     2184.89     2184.68     28.50 o 
   1  16  16       34.43       26.69      3.26 o 
   2  16  16      246.97      250.80      6.92 o 
   3  16  16      343.74      332.27      7.52 o 
   4  16  16        5.95       10.32      3.65 o 
   5  16  16        1.71        0.39      3.86 o 
   0  17  16      126.70      128.97      6.30 o 
   1  17  16        5.42        3.16      3.02 o 
   2  17  16      387.35      371.99      9.04 o 
   3  17  16      107.53      121.90      5.94 o 
   4  17  16       76.17       63.00      4.79 o 
   5  17  16        1.71        0.40      3.73 o 
   0  18  16      748.24      781.10     14.10 o 
   1  18  16      219.08      222.92      6.26 o 
   2  18  16      134.23      145.18      5.71 o 
   3  18  16       81.26       81.79      5.60 o 
   4  18  16      154.12      152.75      5.70 o 
   5  18  16       25.18       18.57      6.98 o 
   0  19  16      142.03      155.23      6.88 o 
   1  19  16       55.59       45.03      4.25 o 
   2  19  16       62.55       60.17      4.56 o 
   3  19  16       95.11       91.56      5.89 o 
   4  19  16        7.06       11.98      3.56 o 
   0  20  16        1.89        0.14      4.35 o 
   1  20  16       38.20       34.77      4.32 o 
   2  20  16       78.04       71.68      5.86 o 
   3  20  16       34.91       30.48      4.78 o 
   4  20  16       21.76       13.66      3.43 o 
   0  21  16        0.00       -1.93      5.26 o 
   1  21  16       72.78       72.49      5.48 o 
   2  21  16      170.60      165.53      7.56 o 
   3  21  16       60.31       71.01      5.86 o 
   4  21  16      105.50      129.11      6.81 o 
   0  22  16      122.78      145.63     10.09 o 
   1  22  16      172.35      183.11      9.13 o 
   2  22  16       27.78       19.56      4.91 o 
   3  22  16       15.21       10.48      4.41 o 
   4  22  16       16.89       16.57      4.87 o 
   0  23  16       17.55       15.08      5.30 o 
   1  23  16      279.67      286.36     10.45 o 
   2  23  16       52.01       39.93      5.45 o 
   3  23  16       73.66       70.18      7.96 o 
   0  24  16      320.13      302.90     13.83 o 
   1  24  16      113.82      102.77      8.06 o 
   2  24  16       23.33       22.62      5.35 o 
   3  24  16      187.68      218.34      9.07 o 
   0  25  16      678.37      724.36     19.06 o 
   1  25  16      274.53      312.03     10.49 o 
   2  25  16        9.42        8.03      4.39 o 
   0  26  16      138.56      165.63      9.74 o 
   1  26  16       94.44       99.84      6.23 o 
   2  26  16        4.02       -1.78      3.74 o 
   0  27  16      102.59      116.31      7.69 o 
   1  27  16      118.91      124.77      7.70 o 
   1   0  17       10.91        8.36      2.45 o 
   2   0  17     1415.55     1439.64     17.07 o 
   3   0  17      263.03      242.15      7.66 o 
   4   0  17      213.97      219.33      8.43 o 
   5   0  17       68.25       56.61      7.48 o 
   6   0  17      525.34      544.67     18.29 o 
   0   1  17     3576.51     3536.23     33.10 o 
   1   1  17      104.96      105.65      2.94 o 
   2   1  17      303.52      317.24      4.74 o 
   3   1  17     1994.83     1904.96     16.94 o 
   4   1  17      146.72      141.10      5.18 o 
   5   1  17      112.60      110.11      5.56 o 
   6   1  17      377.69      427.65     10.92 o 
   0   2  17     1672.39     1644.62     15.76 o 
   1   2  17      400.14      391.85      4.64 o 
   2   2  17      231.30      226.84      4.24 o 
   3   2  17     2805.05     2653.94     20.85 o 
   4   2  17       70.67       72.06      4.37 o 
   5   2  17       18.53       17.61      3.77 o 
   6   2  17       56.01       66.09      5.65 o 
   0   3  17      542.64      562.00      7.53 o 
   1   3  17      721.96      744.32      6.79 o 
   2   3  17      241.84      265.28      4.17 o 
   3   3  17      501.74      489.08      8.06 o 
   4   3  17       63.54       73.87      4.11 o 
   5   3  17      102.03      119.43      5.25 o 
   6   3  17      335.90      345.84      8.84 o 
   0   4  17     2227.95     2334.41     22.33 o 
   1   4  17      507.50      515.56      5.99 o 
   2   4  17      210.87      204.51      4.33 o 
   3   4  17     1966.61     1814.31     16.54 o 
   4   4  17        0.92        0.54      3.22 o 
   5   4  17      208.04      215.30      7.10 o 
   6   4  17       87.89       79.11      6.10 o 
   0   5  17    10618.20    11180.10     86.40 o 
   1   5  17       98.78      121.39      2.99 o 
   2   5  17      332.60      338.91      5.50 o 
   3   5  17     1452.89     1501.93     14.52 o 
   4   5  17      155.43      157.56      5.57 o 
   5   5  17        2.71       -1.42      3.69 o 
   6   5  17      147.54      159.35      7.37 o 
   0   6  17      210.56      216.34      5.94 o 
   1   6  17      312.21      322.23      4.45 o 
   2   6  17      190.38      194.93      4.51 o 
   3   6  17      507.59      483.78      7.55 o 
   4   6  17       75.79       78.52      4.57 o 
   5   6  17       84.44       64.76      5.49 o 
   6   6  17      128.55      142.47      7.83 o 
   0   7  17     3180.12     3326.95     29.47 o 
   1   7  17       96.60      100.70      2.70 o 
   2   7  17       21.03       19.84      2.54 o 
   3   7  17     3090.19     3000.26     24.97 o 
   4   7  17      223.84      233.37      6.82 o 
   5   7  17      140.72      134.67      6.57 o 
   6   7  17      109.28      140.78      8.11 o 
   0   8  17      229.51      230.75      4.81 o 
   1   8  17      293.10      292.89      4.40 o 
   2   8  17      278.96      276.54      5.13 o 
   3   8  17      977.04      908.17     11.17 o 
   4   8  17       53.98       52.21      4.43 o 
   5   8  17      116.27      122.14      6.58 o 
   6   8  17       22.99       18.52      4.83 o 
   0   9  17     1001.05     1004.01     10.99 o 
   1   9  17      118.20      106.66      3.58 o 
   2   9  17      411.69      372.14      5.93 o 
   3   9  17     1388.71     1280.06     14.79 o 
   4   9  17       70.92       72.44      4.98 o 
   5   9  17        0.83        1.28      4.04 o 
   6   9  17      105.47       71.33      5.99 o 
   0  10  17     1378.05     1479.85     16.10 o 
   1  10  17      181.59      180.51      4.26 o 
   2  10  17     2701.50     2694.16     23.10 o 
   3  10  17     1943.07     1932.78     19.56 o 
   4  10  17       28.16       24.19      4.00 o 
   5  10  17       58.62       60.33      5.71 o 
   6  10  17      186.96      202.71     10.95 o 
   0  11  17      320.13      301.54      6.62 o 
   1  11  17       33.64       38.29      2.87 o 
   2  11  17      140.04      148.61      5.27 o 
   3  11  17     1034.73     1038.02     13.82 o 
   4  11  17       23.88       20.50      3.73 o 
   5  11  17      190.31      201.59      8.00 o 
   6  11  17        3.51       11.15      5.14 o 
   0  12  17       61.32       63.47      4.57 o 
   1  12  17       89.86       93.43      3.83 o 
   2  12  17     1634.89     1612.93     16.33 o 
   3  12  17     1965.18     1976.32     19.32 o 
   4  12  17       18.00       16.83      3.75 o 
   5  12  17       16.15        9.99      4.15 o 
   0  13  17      222.88      240.46      6.96 o 
   1  13  17       26.76       26.36      3.29 o 
   2  13  17      492.91      493.44      7.91 o 
   3  13  17      304.22      337.55      6.99 o 
   4  13  17       82.28       79.71      4.98 o 
   5  13  17       54.98       51.09      5.10 o 
   0  14  17      150.93      162.95      6.60 o 
   1  14  17        8.19        7.33      2.96 o 
   2  14  17      284.87      288.90      7.26 o 
   3  14  17      597.93      548.09      9.12 o 
   4  14  17       15.75       13.94      3.78 o 
   5  14  17       75.66       72.35      5.64 o 
   0  15  17     8145.24     8046.76    122.68 o 
   1  15  17       56.71       53.46      3.95 o 
   2  15  17      309.01      326.27      7.66 o 
   3  15  17      567.76      564.12      8.94 o 
   4  15  17       93.88       98.29      5.48 o 
   5  15  17        0.71       -3.40      3.76 o 
   0  16  17     1374.77     1469.62     21.80 o 
   1  16  17       72.28       70.17      4.97 o 
   2  16  17      129.83      131.37      5.64 o 
   3  16  17       31.50       32.49      3.97 o 
   4  16  17       58.61       61.04      4.87 o 
   5  16  17        7.27        3.93      4.02 o 
   0  17  17      941.40      877.43     14.42 o 
   1  17  17       76.83       71.11      4.64 o 
   2  17  17      155.80      153.96      7.88 o 
   3  17  17      382.43      350.57      8.00 o 
   4  17  17      224.75      214.52      6.83 o 
   5  17  17       43.19       44.65      4.69 o 
   0  18  17      598.68      649.19     13.07 o 
   1  18  17       98.40      101.68      5.12 o 
   2  18  17      140.18      146.40      5.95 o 
   3  18  17      452.53      481.47     10.12 o 
   4  18  17       42.28       34.46      4.70 o 
   0  19  17      148.93      160.37      9.73 o 
   1  19  17       21.59       23.43      3.97 o 
   2  19  17      159.39      154.37      5.77 o 
   3  19  17       62.23       83.92      5.59 o 
   4  19  17       16.15        5.47      3.72 o 
   0  20  17       14.32       15.35      4.44 o 
   1  20  17       97.53       95.87      6.94 o 
   2  20  17      118.46      116.37      6.47 o 
   3  20  17       78.13       77.59      5.67 o 
   4  20  17       17.53       10.98      4.69 o 
   0  21  17      710.05      754.80     16.05 o 
   1  21  17       24.40       20.71      5.27 o 
   2  21  17        7.57       13.36      4.72 o 
   3  21  17      174.09      173.57      7.38 o 
   4  21  17       31.07       25.37      4.99 o 
   0  22  17      196.20      203.54     10.72 o 
   1  22  17       21.33       14.18      4.60 o 
   2  22  17      143.74      152.63      7.74 o 
   3  22  17       46.22       33.07      4.78 o 
   0  23  17      355.79      366.72     14.12 o 
   1  23  17      140.43      146.73      7.72 o 
   2  23  17       15.90       16.23      4.64 o 
   3  23  17       19.80       12.38      4.77 o 
   0  24  17      166.82      158.61      9.98 o 
   1  24  17        7.11        8.71      4.26 o 
   2  24  17       54.92       56.88      5.94 o 
   3  24  17      292.31      348.46     17.85 o 
   0  25  17       56.91       77.11      8.31 o 
   1  25  17       28.88       35.89      5.19 o 
   2  25  17       27.00       18.94      5.71 o 
   0  26  17        0.08       -3.39      5.40 o 
   1  26  17      157.18      182.30      7.53 o 
   0  27  17       68.66       60.12      8.91 o 
   0   0  18        1.92       13.78      3.72 o 
   1   0  18      610.97      558.85      8.85 o 
   2   0  18        2.79        1.76      2.48 o 
   3   0  18     3802.85     3682.61     41.06 o 
   4   0  18       76.08       89.22      6.72 o 
   5   0  18       15.72        3.59      4.65 o 
   6   0  18      403.30      430.93     25.12 o 
   0   1  18     1488.01     1539.43     16.98 o 
   1   1  18      149.04      146.52      3.29 o 
   2   1  18      381.79      389.18      5.48 o 
   3   1  18      165.76      153.51      4.69 o 
   4   1  18        8.35        6.23      2.93 o 
   5   1  18        0.57       -2.17      3.39 o 
   6   1  18        8.24       12.11      4.32 o 
   0   2  18     1871.35     1948.85     20.29 o 
   1   2  18      775.95      770.07      7.39 o 
   2   2  18      130.63      131.56      3.57 o 
   3   2  18     2234.56     2044.92     17.78 o 
   4   2  18       92.86      108.64      4.71 o 
   5   2  18       23.88       17.18      4.57 o 
   6   2  18      255.63      301.19     10.01 o 
   0   3  18      144.52      154.67      4.67 o 
   1   3  18      558.84      593.57      5.99 o 
   2   3  18       18.66       17.44      1.87 o 
   3   3  18      786.40      784.24      9.15 o 
   4   3  18      154.10      145.82      5.00 o 
   5   3  18       68.32       69.99      4.85 o 
   6   3  18       81.65       93.29      7.49 o 
   0   4  18      289.86      302.00      5.56 o 
   1   4  18      544.46      514.71      6.13 o 
   2   4  18       61.22       78.98      3.30 o 
   3   4  18      928.81      883.96     10.52 o 
   4   4  18      126.46      125.23      5.56 o 
   5   4  18       73.30       68.20      5.37 o 
   6   4  18       61.80       65.64      5.77 o 
   0   5  18     1132.40     1154.57     15.80 o 
   1   5  18      457.68      438.97      5.59 o 
   2   5  18       15.25       20.51      2.45 o 
   3   5  18      136.94      127.52      5.50 o 
   4   5  18      371.00      374.38      7.93 o 
   5   5  18       56.62       53.23      5.15 o 
   6   5  18      193.41      222.18     10.48 o 
   0   6  18       53.41       60.52      3.82 o 
   1   6  18      431.94      483.78      6.16 o 
   2   6  18      233.98      228.62      4.92 o 
   3   6  18     1914.16     1752.11     16.42 o 
   4   6  18       82.45       91.13      5.05 o 
   5   6  18       35.65       37.77      5.04 o 
   6   6  18       26.18       16.82      4.57 o 
   0   7  18      339.57      399.29      7.56 o 
   1   7  18      404.88      378.09      5.29 o 
   2   7  18       59.23       54.44      3.27 o 
   3   7  18      294.86      310.37      6.60 o 
   4   7  18       98.40      110.90      5.04 o 
   5   7  18       26.46       27.06      4.66 o 
   6   7  18       15.30       15.32      6.19 o 
   0   8  18       29.82       30.41      3.20 o 
   1   8  18       45.56       54.56      2.64 o 
   2   8  18      141.43      151.37      4.81 o 
   3   8  18       66.63       63.76      4.13 o 
   4   8  18      231.00      245.88      6.67 o 
   5   8  18        0.89        1.18      4.00 o 
   6   8  18      576.08      708.35     14.81 o 
   0   9  18     2804.32     2891.49     28.31 o 
   1   9  18      777.31      789.34      8.68 o 
   2   9  18      695.42      698.19      8.94 o 
   3   9  18      186.42      175.74      5.80 o 
   4   9  18       60.39       54.33      4.60 o 
   5   9  18        9.16        4.95      4.19 o 
   6   9  18       27.31       32.88      5.39 o 
   0  10  18     1634.10     1675.97     22.45 o 
   1  10  18       15.91       20.83      3.40 o 
   2  10  18      920.79      946.28     11.45 o 
   3  10  18     3617.43     3438.80     30.19 o 
   4  10  18       45.77       46.95      4.48 o 
   5  10  18       70.26       69.00      5.79 o 
   6  10  18      279.74      306.72     51.54 o 
   0  11  18      161.41      187.10     10.84 o 
   1  11  18      176.69      157.80      4.38 o 
   2  11  18      735.46      755.39     10.39 o 
   3  11  18     1222.68     1167.70     14.72 o 
   4  11  18       85.62       86.74      5.50 o 
   5  11  18       50.71       50.72      5.43 o 
   0  12  18     1483.05     1445.42     22.41 o 
   1  12  18      320.15      322.61      6.17 o 
   2  12  18      210.19      211.64      5.73 o 
   3  12  18       46.00       23.09      3.70 o 
   4  12  18       20.50       18.85      3.94 o 
   5  12  18       47.09       46.25      5.31 o 
   0  13  18     2541.96     2386.79     46.41 o 
   1  13  18      249.07      227.02      5.32 o 
   2  13  18       60.43       60.79      4.08 o 
   3  13  18      729.02      773.35     11.12 o 
   4  13  18      154.94      155.07      6.03 o 
   5  13  18       74.12       79.76      7.14 o 
   0  14  18      156.26      158.45      8.54 o 
   1  14  18      108.01       86.42      5.30 o 
   2  14  18       79.95       84.61      4.30 o 
   3  14  18     1144.59     1164.00     15.32 o 
   4  14  18      109.01       97.84      5.42 o 
   5  14  18       43.38       43.61      5.16 o 
   0  15  18      269.77      329.68     15.85 o 
   1  15  18       91.27       89.11      5.07 o 
   2  15  18        3.60        1.94      3.30 o 
   3  15  18      272.65      275.82      6.87 o 
   4  15  18      253.53      246.55      8.23 o 
   5  15  18       25.63       25.03      6.31 o 
   0  16  18      444.07      503.82     21.24 o 
   1  16  18      148.41      135.40      5.63 o 
   2  16  18      134.54      150.04      6.04 o 
   3  16  18      148.05      152.33      8.14 o 
   4  16  18       40.51       35.55      4.47 o 
   5  16  18       19.61        6.29      3.97 o 
   0  17  18      486.97      535.06     21.25 o 
   1  17  18      416.63      384.03      8.76 o 
   2  17  18      160.32      158.96      5.84 o 
   3  17  18      116.36      115.30      6.47 o 
   4  17  18      316.15      319.32      8.09 o 
   5  17  18       39.34       36.74     10.49 o 
   0  18  18      199.14      220.60      9.69 o 
   1  18  18      125.43      119.81      5.68 o 
   2  18  18       17.65       20.18      3.67 o 
   3  18  18      408.32      389.72     10.80 o 
   4  18  18      268.69      289.34     12.63 o 
   0  19  18      700.52      722.54     18.78 o 
   1  19  18      187.77      187.73      6.70 o 
   2  19  18      101.02      110.54      6.04 o 
   3  19  18       88.40       98.91      6.24 o 
   4  19  18       62.34       47.49      4.47 o 
   0  20  18      899.12      974.10     20.25 o 
   1  20  18        8.56       10.87      3.70 o 
   2  20  18       40.34       31.65      4.87 o 
   3  20  18        3.98        3.05      4.25 o 
   4  20  18       76.60       61.97      5.64 o 
   0  21  18      634.17      640.39     17.69 o 
   1  21  18      265.34      268.30      8.59 o 
   2  21  18       65.84       59.87      6.09 o 
   3  21  18       23.35       21.13      4.83 o 
   4  21  18       15.76       18.57      4.50 o 
   0  22  18      127.46      150.17      9.71 o 
   1  22  18       91.48       98.95      6.46 o 
   2  22  18       68.68       54.05      5.81 o 
   3  22  18       49.20       50.54      6.49 o 
   0  23  18        2.67        2.31     13.11 o 
   1  23  18        1.45       -2.13      4.42 o 
   2  23  18       88.29       96.74      6.86 o 
   3  23  18       27.96       42.71      6.46 o 
   0  24  18       94.43      100.58      9.64 o 
   1  24  18       37.54       31.28      5.66 o 
   2  24  18       17.83       15.14      4.77 o 
   0  25  18      533.23      545.91     18.67 o 
   1  25  18       41.42       44.04      6.24 o 
   2  25  18        7.98       -1.99      4.09 o 
   0  26  18      307.16      325.76     20.01 o 
   1  26  18      173.22      220.58     11.70 o 
   1   0  19      584.14      598.88     10.28 o 
   2   0  19       77.13       79.20      4.34 o 
   3   0  19     1135.07     1047.21     16.31 o 
   4   0  19      134.23      120.05      7.16 o 
   5   0  19        5.54        6.34      5.08 o 
   6   0  19        0.11        3.58      5.94 o 
   0   1  19      210.64      208.23      5.52 o 
   1   1  19      673.42      733.83      8.19 o 
   2   1  19      164.23      157.06      3.79 o 
   3   1  19       90.22      109.40      4.21 o 
   4   1  19       29.89       16.50      3.36 o 
   5   1  19        4.96        3.22      4.29 o 
   6   1  19        6.00        3.55      4.19 o 
   0   2  19      800.21      769.08     10.82 o 
   1   2  19      895.81      882.80      9.19 o 
   2   2  19      117.21      114.09      3.50 o 
   3   2  19      569.03      544.57      8.11 o 
   4   2  19       62.55       75.41      4.44 o 
   5   2  19      137.87      138.41      5.88 o 
   6   2  19       63.12       64.03      5.52 o 
   0   3  19       24.87       36.46      3.25 o 
   1   3  19      137.77      140.17      3.31 o 
   2   3  19       43.22       46.06      2.74 o 
   3   3  19     1210.51     1169.75     12.10 o 
   4   3  19      434.94      431.96      7.88 o 
   5   3  19       92.34       97.29      5.78 o 
   6   3  19       21.60       27.49      5.31 o 
   0   4  19      477.36      457.61      7.87 o 
   1   4  19       65.47       69.62      2.98 o 
   2   4  19      443.83      483.95      6.77 o 
   3   4  19      302.41      305.78      6.21 o 
   4   4  19      280.05      244.89      7.58 o 
   5   4  19      100.92      112.69      6.51 o 
   6   4  19       16.97       20.81      4.87 o 
   0   5  19       72.20       75.86      3.17 o 
   1   5  19      108.12      122.29      3.35 o 
   2   5  19      472.03      454.91      6.63 o 
   3   5  19      402.39      407.85      7.10 o 
   4   5  19       98.76      105.51      5.23 o 
   5   5  19      767.15      799.62     13.04 o 
   6   5  19      101.56      132.48      9.52 o 
   0   6  19       39.96       49.71      3.71 o 
   1   6  19      398.63      370.28      5.76 o 
   2   6  19     1245.14     1230.03     12.27 o 
   3   6  19      887.94      842.05     10.42 o 
   4   6  19      714.86      755.98     11.34 o 
   5   6  19       41.24       37.22      4.94 o 
   6   6  19      161.91      194.58      7.81 o 
   0   7  19      849.62      845.98     11.86 o 
   1   7  19      228.32      262.41      4.88 o 
   2   7  19      541.92      554.81      7.66 o 
   3   7  19      157.89      161.45      5.20 o 
   4   7  19       51.57       50.28      4.21 o 
   5   7  19      268.23      277.60      8.29 o 
   6   7  19       21.02       21.65      4.79 o 
   0   8  19       65.26       76.80      4.20 o 
   1   8  19      940.56      927.85      9.36 o 
   2   8  19      270.46      240.33      5.19 o 
   3   8  19       14.86       15.02      3.63 o 
   4   8  19       90.48       91.63      5.26 o 
   5   8  19        3.92       10.93      4.41 o 
   6   8  19      402.92      489.69     12.60 o 
   0   9  19      368.14      385.46      8.55 o 
   1   9  19       33.07       24.62      2.65 o 
   2   9  19       88.02       92.24      3.91 o 
   3   9  19      180.16      163.83      5.65 o 
   4   9  19      244.18      234.36      6.82 o 
   5   9  19       40.90       37.62      5.21 o 
   0  10  19        0.67        8.48      3.89 o 
   1  10  19      140.68      143.49      4.44 o 
   2  10  19      550.77      583.00      9.30 o 
   3  10  19      281.63      311.77     10.73 o 
   4  10  19       17.17       18.22      3.91 o 
   5  10  19       68.21       68.59      5.72 o 
   0  11  19       19.71       42.84      5.17 o 
   1  11  19      194.70      177.55      4.89 o 
   2  11  19      460.08      450.30      7.81 o 
   3  11  19       21.86       20.60      3.72 o 
   4  11  19       30.86       29.74      4.32 o 
   5  11  19       46.44       41.54      5.36 o 
   0  12  19      472.72      527.95     12.48 o 
   1  12  19      113.90      113.97      4.44 o 
   2  12  19      385.51      398.14      8.22 o 
   3  12  19      266.98      227.67      6.54 o 
   4  12  19       60.43       59.47      4.96 o 
   5  12  19        5.93        3.01      4.08 o 
   0  13  19      628.82      644.75     16.85 o 
   1  13  19       33.30       26.77      4.34 o 
   2  13  19       72.98       74.19      4.86 o 
   3  13  19      489.47      486.25      9.61 o 
   4  13  19      207.48      194.27      6.71 o 
   5  13  19        5.58       13.50      4.11 o 
   0  14  19      419.84      455.36     14.15 o 
   1  14  19      255.05      254.00      6.44 o 
   2  14  19      268.03      280.17      7.07 o 
   3  14  19      465.59      420.66      8.42 o 
   4  14  19       16.43       11.49      3.77 o 
   5  14  19       27.38       28.51      4.54 o 
   0  15  19     1019.29      966.20     27.30 o 
   1  15  19       18.13       11.10      2.89 o 
   2  15  19       20.25       18.78      3.53 o 
   3  15  19     1075.27     1038.17     15.18 o 
   4  15  19       68.65       59.06      5.09 o 
   5  15  19       54.87       62.50      5.73 o 
   0  16  19       41.05       68.17      7.22 o 
   1  16  19      322.59      301.00      8.06 o 
   2  16  19      240.83      245.78      7.24 o 
   3  16  19      294.26      333.35      8.43 o 
   4  16  19      335.44      360.39      8.61 o 
   5  16  19        7.36        7.24      5.13 o 
   0  17  19      461.59      443.15     23.55 o 
   1  17  19       42.06       39.61      4.90 o 
   2  17  19      211.25      216.51      6.85 o 
   3  17  19       64.67       54.21      5.23 o 
   4  17  19       51.98       54.49      4.66 o 
   0  18  19      134.37      153.76      8.97 o 
   1  18  19        9.46        7.19      3.97 o 
   2  18  19       19.60       18.43      4.39 o 
   3  18  19       17.31       13.77      4.46 o 
   4  18  19       18.97       21.94      5.26 o 
   0  19  19      153.34      164.05     21.28 o 
   1  19  19      162.68      151.74      9.70 o 
   2  19  19       13.84        7.38      4.30 o 
   3  19  19      126.45      140.08      7.23 o 
   4  19  19       89.98       92.18      6.10 o 
   0  20  19      344.69      376.93     23.16 o 
   1  20  19      263.77      264.12      8.56 o 
   2  20  19       42.41       44.03      5.84 o 
   3  20  19       62.75       53.95      5.81 o 
   4  20  19       31.42       22.34      5.00 o 
   0  21  19        0.32        4.99      6.24 o 
   1  21  19       80.88       65.99      8.00 o 
   2  21  19       34.97       28.70      5.63 o 
   3  21  19       17.05       15.09      5.32 o 
   0  22  19      355.69      348.62     18.56 o 
   1  22  19      493.78      487.52     14.66 o 
   2  22  19       43.64       42.87      7.73 o 
   3  22  19      180.55      181.27      8.91 o 
   0  23  19      315.61      307.46     14.02 o 
   1  23  19       33.30       20.38      6.06 o 
   2  23  19       96.51      107.01      7.75 o 
   3  23  19        2.01       -1.84      6.55 o 
   0  24  19        0.26        3.72      9.40 o 
   1  24  19       49.41       32.98      7.56 o 
   2  24  19        0.92       -3.68      4.54 o 
   0  25  19       96.69       83.75     10.89 o 
   1  25  19       62.58       81.17     13.02 o 
   2  25  19        1.05       -7.51      7.51 o 
   0  26  19      165.90      189.14     19.12 o 
   0   0  20       21.56       19.89      4.65 o 
   1   0  20        4.29        4.82      2.94 o 
   2   0  20      147.00      149.89      5.67 o 
   3   0  20       27.37       10.69      3.82 o 
   4   0  20      597.76      537.73     12.93 o 
   5   0  20       53.11       56.44      6.60 o 
   6   0  20       13.16        7.34      5.59 o 
   0   1  20      202.06      215.73      6.01 o 
   1   1  20      335.40      359.87      5.66 o 
   2   1  20      251.25      240.86      4.80 o 
   3   1  20       39.24       36.89      3.28 o 
   4   1  20      112.60      100.98      5.11 o 
   5   1  20       68.17       63.51      5.06 o 
   6   1  20       20.56       17.59      4.47 o 
   0   2  20        2.30       12.10      2.65 o 
   1   2  20      166.85      171.08      4.13 o 
   2   2  20      227.77      219.06      5.11 o 
   3   2  20      251.28      238.07      5.57 o 
   4   2  20      122.27      109.81      4.90 o 
   5   2  20       13.21       12.69      3.89 o 
   6   2  20        1.63       -3.73      3.73 o 
   0   3  20      620.40      619.16      9.63 o 
   1   3  20      323.15      325.48      5.29 o 
   2   3  20      199.79      194.16      4.69 o 
   3   3  20       65.50       74.08      3.69 o 
   4   3  20       32.66       34.11      4.26 o 
   5   3  20       61.04       63.97      5.68 o 
   6   3  20       87.17       90.97      6.99 o 
   0   4  20      667.35      674.72     10.06 o 
   1   4  20       77.65       84.50      3.50 o 
   2   4  20      158.54      161.12      4.47 o 
   3   4  20      234.60      237.45      5.83 o 
   4   4  20      111.39      118.07      5.89 o 
   5   4  20      289.12      305.73     11.30 o 
   6   4  20       23.47       15.33      5.41 o 
   0   5  20      188.17      210.33      4.68 o 
   1   5  20      112.94      140.18      4.26 o 
   2   5  20      457.09      449.39      6.92 o 
   3   5  20       48.34       52.31      3.71 o 
   4   5  20       67.06       61.49      4.90 o 
   5   5  20       78.72       86.41      6.22 o 
   6   5  20       61.03       67.55      6.07 o 
   0   6  20     1387.71     1400.49     17.75 o 
   1   6  20       35.49       38.65      2.88 o 
   2   6  20      811.41      823.31      9.66 o 
   3   6  20      519.20      514.90      8.10 o 
   4   6  20       51.92       44.02      4.34 o 
   5   6  20        6.08        7.38      4.01 o 
   6   6  20       29.43       37.74      5.14 o 
   0   7  20      773.25      801.08     12.37 o 
   1   7  20      143.90      157.69      4.13 o 
   2   7  20      385.76      373.64      6.38 o 
   3   7  20       34.03       27.38      3.50 o 
   4   7  20      802.66      785.68     14.14 o 
   5   7  20       14.24       13.58      4.35 o 
   6   7  20        1.70        8.41      6.14 o 
   0   8  20       76.53       83.20      4.32 o 
   1   8  20      357.91      344.46      6.69 o 
   2   8  20      653.60      616.94      8.29 o 
   3   8  20        1.99       -2.65      2.65 o 
   4   8  20       71.29       74.66      5.00 o 
   5   8  20       33.65       32.51      5.91 o 
   0   9  20      230.80      254.43      8.80 o 
   1   9  20      313.54      305.46      6.49 o 
   2   9  20        0.29        0.62      2.52 o 
   3   9  20      189.18      186.70      6.83 o 
   4   9  20      542.12      576.46     10.29 o 
   5   9  20       22.38       14.81      4.47 o 
   0  10  20      303.81      286.72      9.41 o 
   1  10  20      695.55      678.01     11.33 o 
   2  10  20     1122.45     1112.34     13.46 o 
   3  10  20        9.99        7.80      3.36 o 
   4  10  20      185.59      177.66      7.71 o 
   5  10  20       19.44        6.98      4.81 o 
   0  11  20      920.06      929.86     17.49 o 
   1  11  20      149.88      145.58      5.15 o 
   2  11  20       46.89       27.15      3.53 o 
   3  11  20        6.43        7.05      3.42 o 
   4  11  20       48.19       43.56      4.65 o 
   5  11  20       27.93       28.60      4.98 o 
   0  12  20      590.08      517.56     19.95 o 
   1  12  20      752.79      776.52     11.69 o 
   2  12  20      199.70      190.85      6.21 o 
   3  12  20       91.42       91.29      5.36 o 
   4  12  20       21.87       22.05      4.18 o 
   5  12  20       13.96        5.03      4.30 o 
   0  13  20      497.51      459.26     28.87 o 
   1  13  20      255.92      246.38      6.53 o 
   2  13  20       14.68        8.44      3.36 o 
   3  13  20       93.38       95.95      5.14 o 
   4  13  20      489.59      485.20      9.90 o 
   5  13  20       83.64       90.87      5.91 o 
   0  14  20       86.68       82.34      7.77 o 
   1  14  20      875.12      843.10     13.72 o 
   2  14  20       80.22       90.87      5.24 o 
   3  14  20       38.05       37.53      4.00 o 
   4  14  20       42.51       46.93      5.31 o 
   5  14  20       72.83       59.86      5.10 o 
   0  15  20     1038.41      930.86     21.49 o 
   1  15  20       40.16       29.30      4.51 o 
   2  15  20      387.87      391.63      8.17 o 
   3  15  20       26.73       28.06      3.85 o 
   4  15  20      243.08      243.73      7.65 o 
   5  15  20       84.12       81.87      6.42 o 
   0  16  20      191.83      184.34      9.78 o 
   1  16  20       77.98       73.51      5.40 o 
   2  16  20       30.63       39.00      4.80 o 
   3  16  20      403.21      399.13      9.62 o 
   4  16  20        1.71        9.99      3.71 o 
   0  17  20        2.23       14.90      8.87 o 
   1  17  20       25.85       17.86      4.61 o 
   2  17  20      362.18      361.66      9.50 o 
   3  17  20       31.62       33.72      4.49 o 
   4  17  20       93.30       93.24      5.99 o 
   0  18  20      132.10      105.82      8.44 o 
   1  18  20      130.59      130.04      7.16 o 
   2  18  20      485.02      494.31     11.11 o 
   3  18  20        8.88        7.56      3.85 o 
   4  18  20      125.71      119.90      6.44 o 
   0  19  20      139.64      152.69      9.59 o 
   1  19  20       44.84       31.56      5.31 o 
   2  19  20       88.89       90.39      6.29 o 
   3  19  20        5.35        2.45      4.09 o 
   4  19  20      157.85      163.65      7.39 o 
   0  20  20        0.43       -3.51      7.39 o 
   1  20  20        5.86        4.27      4.49 o 
   2  20  20      109.39      116.21     10.39 o 
   3  20  20       79.53       81.92      6.03 o 
   0  21  20      226.60      246.59     12.96 o 
   1  21  20       12.54       11.72      5.30 o 
   2  21  20        1.91        3.69      4.70 o 
   3  21  20       11.77        8.08      4.94 o 
   0  22  20      354.06      327.65     14.66 o 
   1  22  20       26.72       31.30      6.44 o 
   2  22  20       25.26       20.65      5.67 o 
   3  22  20        0.49        7.05      4.41 o 
   0  23  20        1.20        3.20     11.64 o 
   1  23  20        1.21        3.12      5.32 o 
   2  23  20       52.96       66.75      7.06 o 
   0  24  20        0.02       -0.29      5.91 o 
   1  24  20      203.49      195.80     10.23 o 
   2  24  20       25.49       20.46      4.90 o 
   0  25  20       36.28       33.60      7.27 o 
   1  25  20       19.35       13.52      5.34 o 
   1   0  21      153.00      159.45      5.85 o 
   2   0  21        9.17       17.87      4.20 o 
   3   0  21        1.98       -2.60      3.33 o 
   4   0  21      108.61      104.94      6.93 o 
   5   0  21       20.07       31.39      5.99 o 
   6   0  21        2.54        3.59      5.75 o 
   0   1  21      106.69       98.71      4.67 o 
   1   1  21      890.66      915.65      9.80 o 
   2   1  21     1152.20     1107.65     11.92 o 
   3   1  21      112.59      108.95      4.29 o 
   4   1  21       11.20       12.70      3.29 o 
   5   1  21       59.98       63.67      4.76 o 
   6   1  21       26.25       33.94      4.61 o 
   0   2  21      104.57      101.35      4.44 o 
   1   2  21        3.92        7.77      2.16 o 
   2   2  21      826.25      796.26      9.71 o 
   3   2  21      124.30      102.30      4.22 o 
   4   2  21      210.82      215.80      6.32 o 
   5   2  21       33.33       25.63      4.03 o 
   6   2  21       60.28       69.01      6.20 o 
   0   3  21       75.82       95.45      4.38 o 
   1   3  21      123.56      138.56      3.84 o 
   2   3  21      545.84      525.98      7.56 o 
   3   3  21      228.80      199.07      5.76 o 
   4   3  21      395.30      382.92      8.51 o 
   5   3  21       47.53       45.55      5.22 o 
   6   3  21       15.94       21.20      5.12 o 
   0   4  21      109.71      132.41      5.83 o 
   1   4  21      298.52      300.17      5.98 o 
   2   4  21     1224.09     1159.59     13.12 o 
   3   4  21       27.16       28.44      3.62 o 
   4   4  21      126.17      129.40      5.82 o 
   5   4  21       19.17       19.59      4.62 o 
   6   4  21        5.34       11.97      6.05 o 
   0   5  21     1014.06     1021.07     13.19 o 
   1   5  21     1654.25     1684.81     15.86 o 
   2   5  21      144.93      146.39      4.85 o 
   3   5  21      275.37      231.36      5.90 o 
   4   5  21       14.25       18.00      4.11 o 
   5   5  21       15.24       17.37      4.74 o 
   0   6  21      501.76      508.46     10.59 o 
   1   6  21      298.39      307.62      5.91 o 
   2   6  21       60.49       58.74      3.85 o 
   3   6  21      190.45      191.55      5.60 o 
   4   6  21      799.33      795.47     15.57 o 
   5   6  21       21.76       22.44      5.35 o 
   0   7  21       80.26       90.27      4.98 o 
   1   7  21     1093.44     1078.13     11.32 o 
   2   7  21       24.34       19.16      3.00 o 
   3   7  21      634.51      621.27      9.41 o 
   4   7  21       91.79       95.33      5.41 o 
   5   7  21        5.19        2.05      4.18 o 
   0   8  21      147.07      173.03      6.03 o 
   1   8  21      119.38      134.79      4.69 o 
   2   8  21      364.79      335.83      6.41 o 
   3   8  21      557.86      520.96      8.85 o 
   4   8  21       19.43       16.22      4.06 o 
   5   8  21       20.46       26.27      5.01 o 
   0   9  21       27.50       31.12      5.12 o 
   1   9  21      143.87      145.78      5.05 o 
   2   9  21      258.05      235.82      6.15 o 
   3   9  21      326.09      330.95      7.45 o 
   4   9  21      390.55      379.26      8.52 o 
   5   9  21       85.86       82.66      7.13 o 
   0  10  21      190.33      199.02      8.21 o 
   1  10  21      125.43      134.03      5.51 o 
   2  10  21       71.26       57.37      4.11 o 
   3  10  21      444.09      442.64      8.84 o 
   4  10  21       32.17       27.32      4.38 o 
   5  10  21      201.73      199.75      8.00 o 
   0  11  21       57.33       69.44      6.34 o 
   1  11  21      540.68      539.42     10.40 o 
   2  11  21      194.43      153.02      5.12 o 
   3  11  21       35.85       26.68      3.98 o 
   4  11  21       62.80       71.52      5.23 o 
   5  11  21       13.20       12.97      4.63 o 
   0  12  21      648.36      641.07     19.73 o 
   1  12  21      998.18      936.01     13.24 o 
   2  12  21      103.25      101.81      5.47 o 
   3  12  21      148.17      157.05      5.72 o 
   4  12  21        7.79       10.57      3.85 o 
   5  12  21       11.39        8.36      4.93 o 
   0  13  21      199.25      180.80     11.73 o 
   1  13  21      192.37      205.97      6.66 o 
   2  13  21       48.82       44.52      4.56 o 
   3  13  21      136.71      134.89      5.49 o 
   4  13  21      444.88      444.16      9.91 o 
   5  13  21      119.54      122.74      6.80 o 
   0  14  21       78.53       58.09      7.22 o 
   1  14  21      116.25      109.61      6.16 o 
   2  14  21       38.81       26.65      4.60 o 
   3  14  21       21.88       30.92      3.83 o 
   4  14  21      137.55      115.88      5.94 o 
   5  14  21       28.52       29.43      5.78 o 
   0  15  21       15.63       21.07      7.69 o 
   1  15  21      234.48      203.13      6.99 o 
   2  15  21       24.32       17.26      3.93 o 
   3  15  21      603.31      569.67     12.56 o 
   4  15  21      143.76      135.66      7.32 o 
   0  16  21      260.66      262.88     22.96 o 
   1  16  21      120.45      111.15      6.35 o 
   2  16  21      223.33      209.28      6.58 o 
   3  16  21       96.60       96.23      5.93 o 
   4  16  21       54.10       60.72      5.06 o 
   0  17  21      271.74      224.03     10.93 o 
   1  17  21        3.73        5.24      3.85 o 
   2  17  21       28.94       37.35      5.26 o 
   3  17  21       27.28       26.79      4.58 o 
   4  17  21       29.57       28.04      4.08 o 
   0  18  21        1.47        2.98      5.12 o 
   1  18  21      484.54      474.35     10.49 o 
   2  18  21      116.86      102.22      7.13 o 
   3  18  21       21.89       11.27      4.06 o 
   4  18  21       71.19       83.60      6.16 o 
   0  19  21       18.60       12.95      5.92 o 
   1  19  21      310.02      313.03     14.51 o 
   2  19  21      134.71      146.58      7.58 o 
   3  19  21       56.88       67.03      8.65 o 
   4  19  21       92.00      100.24      6.63 o 
   0  20  21        1.74        4.28      5.34 o 
   1  20  21       18.80       12.72      5.27 o 
   2  20  21      111.14      108.66      7.28 o 
   3  20  21       23.96       27.51      5.47 o 
   0  21  21        0.01        7.60      9.52 o 
   1  21  21       25.18       24.42      6.02 o 
   2  21  21       42.82       63.69      7.12 o 
   3  21  21       76.59       61.33      6.57 o 
   0  22  21       35.74       45.38      7.83 o 
   1  22  21      156.74      164.71      9.86 o 
   2  22  21      190.93      188.37     11.67 o 
   3  22  21       21.53       12.81     13.88 o 
   0  23  21       11.21       22.48     11.73 o 
   1  23  21        9.03        6.54      5.65 o 
   2  23  21       34.07       32.80      6.24 o 
   0  24  21        0.02       -5.85      5.85 o 
   1  24  21      142.43      163.13      9.24 o 
   0  25  21       27.63       30.40      6.52 o 
   0   0  22      163.24      188.83      8.16 o 
   1   0  22     2113.81     2023.89     24.38 o 
   2   0  22        1.11        1.47      4.65 o 
   3   0  22        1.55        0.85      3.48 o 
   4   0  22       10.40        8.72      4.51 o 
   5   0  22        6.00       -3.19      4.81 o 
   0   1  22       85.97       95.81      4.68 o 
   1   1  22     3869.65     3808.52     28.34 o 
   2   1  22      941.76      873.30     10.43 o 
   3   1  22       33.79       29.47      3.32 o 
   4   1  22      329.03      289.45      7.15 o 
   5   1  22       32.94       31.14      4.00 o 
   0   2  22       42.01       52.70      3.94 o 
   1   2  22      454.50      467.93      6.82 o 
   2   2  22      460.62      411.45      6.90 o 
   3   2  22      302.33      261.65      5.85 o 
   4   2  22      653.39      653.07     10.01 o 
   5   2  22       72.52       77.77      5.72 o 
   0   3  22       59.88       73.73      4.34 o 
   1   3  22      108.46      114.38      3.61 o 
   2   3  22     1448.60     1369.94     13.82 o 
   3   3  22      153.88      174.62      5.50 o 
   4   3  22      127.81      124.24      5.77 o 
   5   3  22       76.08       71.25      5.98 o 
   0   4  22      482.96      500.71      8.92 o 
   1   4  22       34.19       39.86      3.27 o 
   2   4  22      975.15      927.52     11.59 o 
   3   4  22        5.55        6.32      3.05 o 
   4   4  22      124.72      124.49      6.15 o 
   5   4  22       10.07        7.65      4.33 o 
   0   5  22       49.36       62.08      4.39 o 
   1   5  22      413.09      403.16      6.83 o 
   2   5  22      126.73      124.52      5.02 o 
   3   5  22      522.45      490.24      8.26 o 
   4   5  22      453.73      463.85      9.84 o 
   5   5  22      150.43      202.15      7.96 o 
   0   6  22      419.92      426.41      9.14 o 
   1   6  22     1050.52     1018.81     11.47 o 
   2   6  22      802.52      767.05     10.84 o 
   3   6  22        6.35        4.02      2.93 o 
   4   6  22       13.30       14.20      3.85 o 
   5   6  22       25.74       35.59      5.36 o 
   0   7  22      252.52      239.20      7.49 o 
   1   7  22      234.97      245.28      5.34 o 
   2   7  22      317.53      294.97      6.72 o 
   3   7  22      197.26      189.56      5.57 o 
   4   7  22      378.27      403.14      9.69 o 
   5   7  22      176.36      220.89      8.45 o 
   0   8  22       85.38       90.15      5.99 o 
   1   8  22      381.99      363.15      7.05 o 
   2   8  22      161.69      158.27      5.22 o 
   3   8  22      364.79      379.31      8.09 o 
   4   8  22      196.49      219.91      7.20 o 
   5   8  22        3.92        9.28      4.37 o 
   0   9  22      214.73      196.28      9.34 o 
   1   9  22     1466.52     1456.08     24.52 o 
   2   9  22       51.35       50.22      3.87 o 
   3   9  22      399.45      387.08      8.04 o 
   4   9  22      213.19      234.17      9.42 o 
   5   9  22       14.37       13.58      5.44 o 
   0  10  22        6.31        9.04      8.31 o 
   1  10  22      785.37      797.37     12.17 o 
   2  10  22       85.16       70.65      5.14 o 
   3  10  22      714.69      711.64     12.49 o 
   4  10  22      649.13      592.57     12.59 o 
   5  10  22        4.83       -0.41      4.09 o 
   0  11  22      410.43      403.72     11.64 o 
   1  11  22     1275.19     1251.83     16.09 o 
   2  11  22       18.31       16.70      4.18 o 
   3  11  22      239.79      235.13      7.10 o 
   4  11  22      279.73      292.36      8.53 o 
   5  11  22       34.84       43.18      5.37 o 
   0  12  22       70.81       61.69      6.58 o 
   1  12  22      956.02      947.85     24.66 o 
   2  12  22       19.67       26.71      4.52 o 
   3  12  22      248.38      264.26      8.33 o 
   4  12  22      256.30      242.45      7.72 o 
   5  12  22        4.25        2.91      3.76 o 
   0  13  22       16.85       13.06      5.78 o 
   1  13  22      144.20      153.21      7.98 o 
   2  13  22      958.28      889.55     14.97 o 
   3  13  22      274.99      276.93      7.46 o 
   4  13  22       78.73       68.37      5.33 o 
   5  13  22       38.49       67.83      6.27 o 
   0  14  22       16.80       20.19      5.90 o 
   1  14  22      756.37      729.97     15.31 o 
   2  14  22      231.38      207.25      7.42 o 
   3  14  22      109.97       94.47      5.12 o 
   4  14  22      107.17      100.88      5.70 o 
   0  15  22       94.04       92.37     10.29 o 
   1  15  22       97.17      107.63      5.77 o 
   2  15  22      112.59      100.07      6.02 o 
   3  15  22       14.89       17.86      4.37 o 
   4  15  22      479.83      478.05      9.89 o 
   0  16  22       57.41       43.36      7.19 o 
   1  16  22      103.17      113.97      6.89 o 
   2  16  22       56.25       53.27      5.44 o 
   3  16  22      144.37      146.06      7.12 o 
   4  16  22      289.67      278.34      9.61 o 
   0  17  22       24.82       26.85      7.69 o 
   1  17  22      122.36      124.14      6.36 o 
   2  17  22      267.80      258.78      8.62 o 
   3  17  22      180.46      175.63      7.76 o 
   4  17  22       42.33       46.82      5.26 o 
   0  18  22       19.47       12.61      5.98 o 
   1  18  22      129.59      125.20      8.14 o 
   2  18  22      215.55      221.54      9.20 o 
   3  18  22       92.07       83.12      5.95 o 
   4  18  22       10.29       12.25      5.69 o 
   0  19  22       20.83       10.32      6.18 o 
   1  19  22      323.08      339.18      9.11 o 
   2  19  22       11.31       18.20      5.19 o 
   3  19  22        4.97        3.53      4.80 o 
   0  20  22      147.52      171.40     10.47 o 
   1  20  22      199.67      229.61      9.67 o 
   2  20  22       23.22       10.47      4.93 o 
   3  20  22        1.94        2.23      5.90 o 
   0  21  22        0.00       -4.85      5.15 o 
   1  21  22      168.32      172.68     10.93 o 
   2  21  22      223.18      264.07     12.17 o 
   3  21  22      136.51      129.47     10.29 o 
   0  22  22       45.20       47.23      8.60 o 
   1  22  22      582.86      610.75     17.25 o 
   2  22  22       12.03        6.56      5.56 o 
   0  23  22       86.63       80.88      9.40 o 
   1  23  22      122.75      123.93      9.07 o 
   2  23  22       20.94        4.02      6.21 o 
   0  24  22      129.98      138.50     21.26 o 
   1  24  22        8.19       10.35      5.14 o 
   1   0  23      593.72      634.59     11.17 o 
   2   0  23     2131.57     1962.47     26.67 o 
   3   0  23       53.47       57.60      6.79 o 
   4   0  23      290.41      258.50      9.32 o 
   5   0  23      219.81      253.92     10.16 o 
   0   1  23      200.36      192.40      5.97 o 
   1   1  23       34.80       55.46      4.87 o 
   2   1  23      345.78      334.12      6.71 o 
   3   1  23       94.87       86.19      4.54 o 
   4   1  23      178.49      181.64      5.79 o 
   5   1  23      270.29      292.20      8.06 o 
   0   2  23      260.87      246.31      6.66 o 
   1   2  23      746.21      743.48      8.56 o 
   2   2  23      640.23      641.76      8.84 o 
   3   2  23        0.32       -2.62      2.62 o 
   4   2  23       34.74       48.49      4.01 o 
   5   2  23      308.74      319.53     10.89 o 
   0   3  23      405.71      388.82      8.08 o 
   1   3  23      434.08      459.31      6.74 o 
   2   3  23     1784.74     1664.73     19.03 o 
   3   3  23       40.12       42.43      4.37 o 
   4   3  23       68.41       70.90      5.16 o 
   5   3  23       37.73       34.01      5.47 o 
   0   4  23      133.83      152.62      5.35 o 
   1   4  23       34.42       47.90      3.40 o 
   2   4  23      669.86      647.56      9.97 o 
   3   4  23       31.64       33.23      4.14 o 
   4   4  23       79.65       78.50      5.26 o 
   5   4  23      258.51      265.77      8.49 o 
   0   5  23      348.71      328.08      7.15 o 
   1   5  23      477.00      483.14      7.88 o 
   2   5  23      701.18      680.66     10.29 o 
   3   5  23       63.64       67.33      4.99 o 
   4   5  23      168.75      179.72      6.86 o 
   5   5  23       40.54       42.86      5.80 o 
   0   6  23        7.19       10.14      3.43 o 
   1   6  23      107.46      112.90      4.19 o 
   2   6  23     1980.50     1845.20     19.86 o 
   3   6  23       50.27       47.70      4.35 o 
   4   6  23       35.59       38.55      4.94 o 
   5   6  23       28.48       21.64      4.99 o 
   0   7  23       13.54       12.51      4.03 o 
   1   7  23      100.01      104.32      4.07 o 
   2   7  23      278.98      281.11      6.73 o 
   3   7  23      111.14      103.86      5.18 o 
   4   7  23      446.75      433.62     13.02 o 
   5   7  23      256.32      299.85      9.58 o 
   0   8  23      176.49      173.75      7.96 o 
   1   8  23      412.54      410.62      7.99 o 
   2   8  23      355.65      379.69      7.91 o 
   3   8  23      170.76      157.13      6.68 o 
   4   8  23       36.18       51.01      5.42 o 
   5   8  23       30.43       50.20      5.30 o 
   0   9  23      168.83      152.65      8.87 o 
   1   9  23      478.28      490.55     12.74 o 
   2   9  23      314.89      308.12      7.35 o 
   3   9  23      154.07      146.20      6.33 o 
   4   9  23      286.58      304.30      8.15 o 
   5   9  23       65.72       54.26      6.13 o 
   0  10  23      292.35      317.24     11.65 o 
   1  10  23      788.45      816.90     13.15 o 
   2  10  23       53.67       56.81      4.35 o 
   3  10  23      182.25      190.72      6.93 o 
   4  10  23      148.32      136.87      7.37 o 
   5  10  23      110.45      159.90      7.48 o 
   0  11  23       43.53       51.94      8.98 o 
   1  11  23       15.90       21.29      4.01 o 
   2  11  23      431.89      435.79     11.15 o 
   3  11  23       52.99       60.41      5.01 o 
   4  11  23       84.99       80.99      5.42 o 
   5  11  23      311.93      409.13     13.19 o 
   0  12  23      433.09      395.01     18.43 o 
   1  12  23       34.41       32.78      4.59 o 
   2  12  23      496.53      463.97     11.30 o 
   3  12  23      170.81      181.74      6.80 o 
   4  12  23      267.02      240.51      7.87 o 
   5  12  23       43.56       71.40      7.05 o 
   0  13  23       74.64       61.33      9.00 o 
   1  13  23      774.72      760.57     18.24 o 
   2  13  23      209.64      165.18      7.83 o 
   3  13  23        3.78        0.01      3.34 o 
   4  13  23      174.38      186.50      8.09 o 
   0  14  23       33.56       42.26      7.14 o 
   1  14  23      408.01      405.11     12.39 o 
   2  14  23      311.97      313.05      8.57 o 
   3  14  23       33.12       35.25      5.27 o 
   4  14  23      166.02      159.63      6.73 o 
   0  15  23       73.01       57.96      7.75 o 
   1  15  23      141.59      146.69      7.02 o 
   2  15  23      762.56      708.03     14.33 o 
   3  15  23      137.39      128.71      7.50 o 
   4  15  23      125.83      139.55      6.23 o 
   0  16  23        1.58        3.93      5.41 o 
   1  16  23       84.51       87.75      5.89 o 
   2  16  23        8.31       13.61      4.50 o 
   3  16  23       54.82       40.51      5.55 o 
   4  16  23       88.27       87.53      5.52 o 
   0  17  23        2.04       -1.30      5.05 o 
   1  17  23      244.77      251.39      8.15 o 
   2  17  23       65.27       62.02      5.93 o 
   3  17  23       16.87       22.20      4.67 o 
   4  17  23      201.07      212.21      9.81 o 
   0  18  23       36.85       19.58      6.08 o 
   1  18  23       30.82       23.18      4.50 o 
   2  18  23      154.71      156.27      7.30 o 
   3  18  23       26.68        9.38      4.16 o 
   0  19  23       97.56      102.23      9.30 o 
   1  19  23      357.91      351.51      9.59 o 
   2  19  23       85.57       90.20      7.03 o 
   3  19  23       11.80       19.21      5.74 o 
   0  20  23       89.36      102.88      9.12 o 
   1  20  23      302.19      296.23      9.32 o 
   2  20  23       25.97       21.01      5.45 o 
   3  20  23        6.83       10.20      5.34 o 
   0  21  23      183.73      185.67     13.99 o 
   1  21  23      115.80      122.36      8.53 o 
   2  21  23        0.33        0.26      4.75 o 
   0  22  23       51.35       56.51     10.66 o 
   1  22  23       84.57       84.99      8.40 o 
   2  22  23       46.95       45.86      6.55 o 
   0  23  23      315.42      363.96     18.49 o 
   1  23  23       38.31       49.39      6.69 o 
   0  24  23       60.90       63.88     14.00 o 
   0   0  24      207.19      201.65      8.96 o 
   1   0  24     1052.93     1060.57     15.32 o 
   2   0  24      994.93      929.09     19.47 o 
   3   0  24      459.34      447.64     14.79 o 
   4   0  24      102.04      108.00      7.82 o 
   5   0  24      104.10      152.24      8.38 o 
   0   1  24        0.34        5.21      3.14 o 
   1   1  24      186.64      209.74      4.79 o 
   2   1  24      115.85      109.62      4.52 o 
   3   1  24      338.00      320.05      7.22 o 
   4   1  24        8.55        8.50      3.39 o 
   5   1  24      166.74      179.22      9.87 o 
   0   2  24      505.59      492.42      9.36 o 
   1   2  24      451.32      455.45      6.92 o 
   2   2  24      332.64      329.77      6.64 o 
   3   2  24       11.39       13.03      3.08 o 
   4   2  24      467.56      459.19     11.47 o 
   5   2  24      107.77      111.61      6.66 o 
   0   3  24      274.31      292.17      7.18 o 
   1   3  24      252.67      261.30      5.27 o 
   2   3  24      365.36      381.76      7.54 o 
   3   3  24      191.71      197.21      6.57 o 
   4   3  24      381.37      350.22      9.36 o 
   5   3  24      150.17      147.50      6.99 o 
   0   4  24      459.37      479.30      9.05 o 
   1   4  24       32.10       41.50      3.40 o 
   2   4  24      722.71      692.90     10.49 o 
   3   4  24       36.08       35.68      4.36 o 
   4   4  24       17.17       14.42      4.20 o 
   5   4  24      186.19      215.54     10.80 o 
   0   5  24       12.22        9.03      3.05 o 
   1   5  24     1041.53     1005.28     11.73 o 
   2   5  24      274.69      294.03      7.02 o 
   3   5  24       12.83        8.96      3.53 o 
   4   5  24       23.55       18.72      4.91 o 
   5   5  24       85.44       96.72      7.62 o 
   0   6  24      116.00      129.49      5.99 o 
   1   6  24      825.45      787.54     10.10 o 
   2   6  24      678.44      678.21     10.39 o 
   3   6  24        3.23       -1.14      3.84 o 
   4   6  24      282.49      272.15     13.22 o 
   5   6  24        3.29        7.12      4.57 o 
   0   7  24      121.10      122.29      6.79 o 
   1   7  24      851.52      820.89     10.59 o 
   2   7  24      485.90      488.57      8.76 o 
   3   7  24      137.19      133.27      5.79 o 
   4   7  24      373.77      357.70     15.15 o 
   5   7  24       87.31      103.99      6.98 o 
   0   8  24      591.41      590.86     15.73 o 
   1   8  24      599.31      625.72     13.36 o 
   2   8  24       56.91       72.44      4.65 o 
   3   8  24       69.36       71.23      5.37 o 
   4   8  24      867.43      850.55     21.39 o 
   5   8  24       54.82       69.75      6.16 o 
   0   9  24      211.81      222.42     10.24 o 
   1   9  24       85.06       86.64      5.44 o 
   2   9  24      214.55      199.42      8.11 o 
   3   9  24      165.37      166.20      7.07 o 
   4   9  24        4.02        2.82      4.81 o 
   5   9  24      522.76      606.32     12.96 o 
   0  10  24      127.38      137.33      9.16 o 
   1  10  24      156.52      144.39      6.24 o 
   2  10  24      364.26      332.98      8.19 o 
   3  10  24       40.13       47.63      4.87 o 
   4  10  24       14.57        7.59      4.25 o 
   5  10  24      365.40      461.37     11.92 o 
   0  11  24       85.18       77.87      8.49 o 
   1  11  24      178.42      181.20      7.71 o 
   2  11  24       19.63       20.04      4.43 o 
   3  11  24       37.59       30.99      4.46 o 
   4  11  24      100.93      100.24      6.88 o 
   5  11  24       37.54       41.76      9.34 o 
   0  12  24      153.27      135.95      9.61 o 
   1  12  24      150.46      155.36      6.77 o 
   2  12  24      227.86      200.78      7.37 o 
   3  12  24       30.77       31.99      4.29 o 
   4  12  24       89.82       92.68      6.17 o 
   0  13  24       43.10       39.21      8.62 o 
   1  13  24       44.02       50.07      5.15 o 
   2  13  24      146.54      143.87      6.46 o 
   3  13  24       33.58       28.88      4.20 o 
   4  13  24       96.41       87.92      5.97 o 
   0  14  24      335.17      283.04     12.48 o 
   1  14  24      491.39      456.02     11.45 o 
   2  14  24       39.39       32.19      4.53 o 
   3  14  24       32.01       25.62      6.34 o 
   4  14  24       14.17       13.27      4.18 o 
   0  15  24       81.87       78.57      8.33 o 
   1  15  24      239.81      249.60      8.61 o 
   2  15  24      358.68      369.92     10.69 o 
   3  15  24      309.99      333.44     10.58 o 
   4  15  24       82.40       72.96      7.87 o 
   0  16  24        3.93       -5.06      5.06 o 
   1  16  24      486.52      486.04     11.81 o 
   2  16  24      106.24       84.40      6.56 o 
   3  16  24       16.60       10.12      4.69 o 
   4  16  24       53.87       32.35      5.46 o 
   0  17  24        7.41        6.91      5.70 o 
   1  17  24      189.95      197.16      7.79 o 
   2  17  24      121.53      115.56      7.01 o 
   3  17  24       24.40       21.61      4.67 o 
   0  18  24        0.00        6.15      5.34 o 
   1  18  24      314.48      308.19      9.00 o 
   2  18  24        5.61        7.00      4.01 o 
   3  18  24       81.35       74.94      6.39 o 
   0  19  24        6.91        1.72      5.89 o 
   1  19  24       31.98       35.53      4.99 o 
   2  19  24      267.02      306.84     11.66 o 
   3  19  24        3.18       10.96      4.00 o 
   0  20  24       29.56       18.97      6.80 o 
   1  20  24      103.47       94.78      6.40 o 
   2  20  24       22.50       22.13      5.11 o 
   0  21  24        5.46       -0.81      5.47 o 
   1  21  24       48.28       43.67      6.65 o 
   2  21  24      105.55      113.34      8.17 o 
   0  22  24       45.12       32.29      8.74 o 
   1  22  24      269.56      286.55     12.29 o 
   2  22  24        1.57       23.89     13.65 o 
   0  23  24       39.34       36.89      7.42 o 
   1  23  24       26.23       37.51      8.09 o 
   1   0  25       39.66       47.78      4.55 o 
   2   0  25       10.68        9.72      4.04 o 
   3   0  25       72.38       59.98      6.32 o 
   4   0  25       97.32       96.76      7.54 o 
   5   0  25       10.05        4.81      9.36 o 
   0   1  25       80.88       79.13      4.96 o 
   1   1  25      410.38      394.65      6.37 o 
   2   1  25      352.21      338.64      6.85 o 
   3   1  25      146.25      130.65      5.22 o 
   4   1  25       18.34       16.50      3.89 o 
   5   1  25       33.34       40.71      5.56 o 
   0   2  25      168.92      188.07      6.26 o 
   1   2  25      473.68      479.64      8.67 o 
   2   2  25        7.80       10.61      2.80 o 
   3   2  25       38.53       37.23      4.41 o 
   4   2  25      120.60      113.11      6.37 o 
   5   2  25       12.50       14.85      4.33 o 
   0   3  25       39.78       38.52      4.04 o 
   1   3  25      311.44      321.35      5.90 o 
   2   3  25      563.34      570.67      9.21 o 
   3   3  25       21.05       20.24      3.99 o 
   4   3  25       41.71       47.46      5.26 o 
   5   3  25       20.55       24.02      5.10 o 
   0   4  25      152.78      154.70      5.60 o 
   1   4  25      921.14      893.95     10.85 o 
   2   4  25      532.32      538.26      9.47 o 
   3   4  25       76.13       85.44      5.51 o 
   4   4  25        1.13        5.68      4.14 o 
   5   4  25       83.08       87.37      6.77 o 
   0   5  25        6.70        5.46      2.99 o 
   1   5  25       16.65       25.67      3.13 o 
   2   5  25      312.46      335.06      7.53 o 
   3   5  25       22.32       21.46      4.03 o 
   4   5  25      110.76       99.31      6.63 o 
   5   5  25       40.23       39.01      6.59 o 
   0   6  25        5.89       15.76      4.48 o 
   1   6  25        4.53       10.91      2.86 o 
   2   6  25       94.89       98.88      5.06 o 
   3   6  25       70.06       43.70      4.97 o 
   4   6  25      231.52      216.33      8.60 o 
   5   6  25       19.27       22.18      5.29 o 
   0   7  25        4.81        3.18      4.09 o 
   1   7  25      261.24      281.28      7.91 o 
   2   7  25      321.24      317.85      7.66 o 
   3   7  25       10.36        6.81      3.55 o 
   4   7  25       44.52       60.56      6.62 o 
   5   7  25       90.19       76.71      6.87 o 
   0   8  25      174.28      167.13      9.44 o 
   1   8  25      241.83      247.64      8.02 o 
   2   8  25       51.46       53.06      4.59 o 
   3   8  25      133.42      129.06      6.28 o 
   4   8  25       70.30       68.55      6.11 o 
   5   8  25        0.33        2.80      5.35 o 
   0   9  25       15.41       17.93      5.79 o 
   1   9  25      125.92      131.37      6.28 o 
   2   9  25      220.37      229.10      7.05 o 
   3   9  25       34.01       30.63      4.75 o 
   4   9  25      104.07      104.69      9.15 o 
   5   9  25       73.26       81.42     10.76 o 
   0  10  25        0.05        0.60      6.02 o 
   1  10  25       95.95       94.91      6.16 o 
   2  10  25      172.17      169.84      6.63 o 
   3  10  25        4.04        9.37      4.03 o 
   4  10  25      177.85      199.38      8.70 o 
   0  11  25        0.70        0.55      5.98 o 
   1  11  25       29.66       24.60      4.51 o 
   2  11  25       53.43       51.13      5.62 o 
   3  11  25      412.40      396.11      9.50 o 
   4  11  25       27.91       22.74      4.71 o 
   0  12  25       27.15       35.95      7.62 o 
   1  12  25      165.22      147.16      7.37 o 
   2  12  25      144.93      156.23      6.84 o 
   3  12  25       32.54       24.79      4.29 o 
   4  12  25       21.09       18.51      4.65 o 
   0  13  25      134.52      124.34     10.99 o 
   1  13  25      123.78      111.16      6.76 o 
   2  13  25      144.70      137.53      6.63 o 
   3  13  25       51.50       41.80      4.25 o 
   4  13  25       91.64      103.78      6.33 o 
   0  14  25       62.69       62.82      9.18 o 
   1  14  25      106.04      127.61      8.12 o 
   2  14  25       78.08       67.19      6.04 o 
   3  14  25        7.83        0.39      4.30 o 
   4  14  25       32.42       25.06      4.32 o 
   0  15  25        0.39       -2.67      6.03 o 
   1  15  25       14.57       19.46      4.70 o 
   2  15  25       44.82       51.86      5.93 o 
   3  15  25       19.12       19.84      4.64 o 
   4  15  25       53.76       66.37      5.35 o 
   0  16  25       61.23       48.06      7.45 o 
   1  16  25      236.87      248.69      8.98 o 
   2  16  25      169.33      177.04      8.09 o 
   3  16  25        4.41        6.88      5.00 o 
   0  17  25        0.55        1.45      5.50 o 
   1  17  25       14.84       18.59      4.89 o 
   2  17  25       50.51       33.15      5.36 o 
   3  17  25       14.46       14.49      4.88 o 
   0  18  25      126.43      111.97      9.48 o 
   1  18  25      544.66      540.98     12.00 o 
   2  18  25       17.06       13.40      4.49 o 
   3  18  25       26.96       28.44      4.88 o 
   0  19  25       14.62       23.33      9.16 o 
   1  19  25       17.48       15.20      4.40 o 
   2  19  25        1.11        2.07      5.08 o 
   3  19  25       10.69        7.80      4.64 o 
   0  20  25       13.34        7.34      5.96 o 
   1  20  25      137.93      136.34      8.27 o 
   2  20  25       10.96       16.31      5.65 o 
   0  21  25       16.44       22.48      9.07 o 
   1  21  25      103.59       97.81     10.01 o 
   2  21  25       71.63       70.77      9.10 o 
   0  22  25      108.32      134.10     10.71 o 
   1  22  25      142.21      153.81      7.91 o 
   0   0  26      284.27      285.79     14.29 o 
   1   0  26        2.27        1.75      3.28 o 
   2   0  26        3.82       -1.34      3.85 o 
   3   0  26        1.60        2.88      4.52 o 
   4   0  26        5.70        5.66      5.06 o 
   5   0  26      218.27      197.72      9.28 o 
   0   1  26      403.04      408.70      8.91 o 
   1   1  26        3.05        4.61      2.58 o 
   2   1  26      111.45      118.09      4.75 o 
   3   1  26       11.16        7.41      3.29 o 
   4   1  26       60.19       59.01      4.66 o 
   5   1  26      104.13      111.59      6.58 o 
   0   2  26        0.25       19.58      3.67 o 
   1   2  26       49.52       50.34      3.44 o 
   2   2  26      100.43      112.65      4.59 o 
   3   2  26        2.34        0.61      3.45 o 
   4   2  26       15.17       20.85      4.58 o 
   5   2  26      207.02      198.85      7.76 o 
   0   3  26      310.15      305.40      7.75 o 
   1   3  26      253.41      259.26      5.48 o 
   2   3  26      619.88      624.17     12.20 o 
   3   3  26       14.41       12.68      3.81 o 
   4   3  26      117.56      145.48      6.94 o 
   5   3  26       28.46       21.54      4.82 o 
   0   4  26      105.90      118.74      5.34 o 
   1   4  26      123.99      151.68      5.30 o 
   2   4  26      470.50      453.17      8.76 o 
   3   4  26       93.61       80.68      5.37 o 
   4   4  26      188.48      195.94      7.58 o 
   5   4  26       29.78       26.58      5.17 o 
   0   5  26       45.09       43.71      6.26 o 
   1   5  26      785.94      778.15     10.44 o 
   2   5  26      149.25      147.39      5.67 o 
   3   5  26      177.10      164.01      8.02 o 
   4   5  26       29.09       31.47      4.73 o 
   5   5  26      169.21      163.02      8.46 o 
   0   6  26      553.55      567.55     13.34 o 
   1   6  26      115.26      115.00      4.61 o 
   2   6  26      621.29      618.81     12.62 o 
   3   6  26       35.70       35.85      4.53 o 
   4   6  26       85.68       76.92      6.86 o 
   5   6  26       27.50       27.42      5.14 o 
   0   7  26      300.28      300.81     10.71 o 
   1   7  26      224.00      203.31      5.46 o 
   2   7  26      271.26      282.48      7.56 o 
   3   7  26       33.19       32.37      4.36 o 
   4   7  26       86.01       68.69      7.01 o 
   5   7  26       27.39       39.69      7.44 o 
   0   8  26       20.28       24.31      7.14 o 
   1   8  26      540.67      557.35     12.08 o 
   2   8  26      304.68      294.32      9.84 o 
   3   8  26       64.44       56.68      5.81 o 
   4   8  26       67.89       72.35      6.68 o 
   0   9  26       11.00       10.98      6.29 o 
   1   9  26      412.14      392.78     10.11 o 
   2   9  26      712.77      684.74     11.92 o 
   3   9  26       64.55       48.80      5.38 o 
   4   9  26       62.76       75.39      6.74 o 
   0  10  26      363.28      346.94     14.32 o 
   1  10  26      329.67      326.07      9.40 o 
   2  10  26       59.68       59.11      5.78 o 
   3  10  26       12.50       10.32      4.20 o 
   4  10  26       44.02       43.81      5.77 o 
   0  11  26        5.79        2.24      6.10 o 
   1  11  26      400.40      372.94     10.01 o 
   2  11  26      219.89      220.14      8.39 o 
   3  11  26      260.59      262.78     10.24 o 
   4  11  26      163.50      167.61      8.18 o 
   0  12  26        0.00        3.85      5.83 o 
   1  12  26       56.13       59.24      5.82 o 
   2  12  26      323.94      318.27      9.61 o 
   3  12  26       10.35        9.71      3.65 o 
   4  12  26      127.67      126.23      8.34 o 
   0  13  26      134.93      128.55     14.21 o 
   1  13  26       78.54       75.14      6.31 o 
   2  13  26      388.77      410.80     10.89 o 
   3  13  26        0.81        2.09      4.20 o 
   4  13  26      120.79      136.98      7.00 o 
   0  14  26       16.44       21.41      8.36 o 
   1  14  26      122.95      118.65      7.66 o 
   2  14  26       63.29       63.72      5.87 o 
   3  14  26       46.00       42.59      5.55 o 
   4  14  26       28.81       29.48      4.30 o 
   0  15  26        1.42       -3.71      6.37 o 
   1  15  26       10.99        3.33      5.81 o 
   2  15  26      110.42       99.79      7.62 o 
   3  15  26        6.28       -3.83      3.83 o 
   0  16  26        3.34        3.93      6.41 o 
   1  16  26       44.60       38.26      6.29 o 
   2  16  26      233.01      203.04      8.60 o 
   3  16  26       18.43       18.58      5.01 o 
   0  17  26        3.15        1.67      7.77 o 
   1  17  26       98.45      101.15      6.92 o 
   2  17  26       87.81       78.54      7.32 o 
   3  17  26       56.97       61.60      6.10 o 
   0  18  26        7.40       13.10      7.78 o 
   1  18  26       15.26       19.20      4.80 o 
   2  18  26      196.39      210.49     10.93 o 
   3  18  26       94.35      112.82      7.19 o 
   0  19  26        5.70       12.48      6.95 o 
   1  19  26        8.23       14.88      4.71 o 
   2  19  26       33.53       30.13      6.23 o 
   0  20  26       20.51       10.54      6.20 o 
   1  20  26       97.71      107.25      9.62 o 
   2  20  26       35.33       31.99      6.36 o 
   0  21  26       60.59       74.15     11.95 o 
   1  21  26       48.33       43.73      6.39 o 
   0  22  26       76.59      107.05     10.10 o 
   1   0  27      201.37      209.39      7.67 o 
   2   0  27      300.42      295.95      9.57 o 
   3   0  27      261.50      270.21     10.05 o 
   4   0  27       78.23       79.03      7.33 o 
   5   0  27       31.25       49.03      6.00 o 
   0   1  27      589.73      582.62     10.99 o 
   1   1  27      538.67      535.92      7.95 o 
   2   1  27      401.70      384.93      7.53 o 
   3   1  27      217.21      209.85      6.45 o 
   4   1  27       32.73       36.01      4.86 o 
   5   1  27       45.30       48.11      5.49 o 
   0   2  27     1935.59     1905.36     22.43 o 
   1   2  27      378.54      378.99      6.69 o 
   2   2  27      609.01      588.34      9.24 o 
   3   2  27       48.62       39.84      4.54 o 
   4   2  27      176.52      185.82      7.41 o 
   5   2  27      158.72      168.55     10.29 o 
   0   3  27      385.00      386.47      8.73 o 
   1   3  27     1011.34      991.78     12.55 o 
   2   3  27       73.81       86.35      5.32 o 
   3   3  27       61.92       55.99      5.02 o 
   4   3  27       26.81       26.63      4.82 o 
   5   3  27      427.13      435.79     16.43 o 
   0   4  27       19.11       12.97      3.87 o 
   1   4  27      169.62      179.11      5.38 o 
   2   4  27      310.18      311.39      7.80 o 
   3   4  27       24.85       15.80      4.12 o 
   4   4  27      184.24      208.35      9.82 o 
   5   4  27      545.75      587.92     20.54 o 
   0   5  27       95.81       90.49      5.07 o 
   1   5  27      150.89      185.99      5.62 o 
   2   5  27       50.18       47.16      4.28 o 
   3   5  27        5.17        3.63      3.60 o 
   4   5  27      283.65      333.10      9.27 o 
   0   6  27        3.65        6.42      4.29 o 
   1   6  27       11.85       10.90      3.08 o 
   2   6  27      620.23      614.38     10.35 o 
   3   6  27       46.92       41.17      6.02 o 
   4   6  27       79.65       68.16      6.83 o 
   0   7  27      173.45      170.97     10.76 o 
   1   7  27      394.88      385.98      9.69 o 
   2   7  27     1016.26      989.05     16.68 o 
   3   7  27       27.74       17.17      4.33 o 
   4   7  27      179.40      185.87      8.73 o 
   0   8  27       17.21       22.13      6.81 o 
   1   8  27       73.59       88.80      5.83 o 
   2   8  27      139.15      152.64      7.62 o 
   3   8  27       17.44       17.53      4.72 o 
   4   8  27       13.37        7.34      4.74 o 
   0   9  27        3.92        9.97      6.32 o 
   1   9  27      788.86      782.05     15.29 o 
   2   9  27      175.09      160.30      6.09 o 
   3   9  27      355.26      357.73      9.79 o 
   4   9  27       29.52       26.60      5.38 o 
   0  10  27      267.54      258.54     12.96 o 
   1  10  27        7.74        3.14      4.10 o 
   2  10  27      173.99      178.63      7.95 o 
   3  10  27       85.38       79.96      8.16 o 
   4  10  27       49.67       63.12      6.31 o 
   0  11  27        0.06       -5.96      5.96 o 
   1  11  27      243.12      234.14      8.45 o 
   2  11  27      219.43      223.56      8.53 o 
   3  11  27       65.39       58.16      5.44 o 
   4  11  27      217.78      240.87      9.16 o 
   0  12  27      189.08      179.04     12.22 o 
   1  12  27       17.05       16.02      4.92 o 
   2  12  27      194.59      198.05      8.67 o 
   3  12  27       44.11       43.05      4.69 o 
   4  12  27      162.04      172.40      7.91 o 
   0  13  27       13.48       14.89      6.14 o 
   1  13  27       81.47       80.25      6.54 o 
   2  13  27        8.38        5.91      4.69 o 
   3  13  27       94.83       88.83      7.22 o 
   4  13  27       77.16       72.24      7.06 o 
   0  14  27       36.58       18.06      7.87 o 
   1  14  27       88.02       91.55      6.81 o 
   2  14  27      348.99      300.77     10.87 o 
   3  14  27       55.85       54.76      5.83 o 
   0  15  27      113.32      109.04     14.60 o 
   1  15  27       69.40       59.94      6.35 o 
   2  15  27       59.64       59.31      5.97 o 
   3  15  27       32.95       27.27      4.73 o 
   0  16  27       26.80       24.74      7.62 o 
   1  16  27       79.43       82.53      6.43 o 
   2  16  27      282.53      274.28      9.80 o 
   3  16  27       11.26       10.69      4.60 o 
   0  17  27       33.08       45.50      8.87 o 
   1  17  27      164.74      161.91      7.80 o 
   2  17  27       48.36       38.02      5.47 o 
   3  17  27       64.74       72.20      8.55 o 
   0  18  27       13.04        6.08      5.52 o 
   1  18  27      103.77      106.48      7.40 o 
   2  18  27       74.36       65.12      5.83 o 
   0  19  27      118.42      153.64     13.80 o 
   1  19  27        3.22        4.47      4.47 o 
   2  19  27       27.88       27.44      4.70 o 
   0  20  27      322.30      365.93     15.01 o 
   1  20  27       54.24       64.19      6.65 o 
   0  21  27        2.24        9.92      7.64 o 
   0   0  28        4.25       16.18      5.61 o 
   1   0  28       21.64       34.64      4.94 o 
   2   0  28      284.86      278.71      9.36 o 
   3   0  28       36.18       21.64      5.26 o 
   4   0  28        1.61        2.56      7.10 o 
   0   1  28      548.95      562.63     12.58 o 
   1   1  28     1694.17     1621.06     17.06 o 
   2   1  28       22.74       17.28      3.35 o 
   3   1  28      333.57      322.88      7.67 o 
   4   1  28       86.75       91.08      6.12 o 
   0   2  28        7.77       44.83      4.67 o 
   1   2  28      134.44      144.09      4.73 o 
   2   2  28      361.42      360.76      7.44 o 
   3   2  28       67.87       68.41      5.52 o 
   4   2  28        1.15        2.78      4.00 o 
   0   3  28        2.79        9.02      3.70 o 
   1   3  28      636.54      646.40      8.81 o 
   2   3  28       13.88       15.17      4.24 o 
   3   3  28      121.72      140.88      6.32 o 
   4   3  28      112.18      119.98      7.11 o 
   0   4  28      450.36      428.23     10.20 o 
   1   4  28     1517.14     1516.71     19.05 o 
   2   4  28      128.63      127.15      5.89 o 
   3   4  28       76.83       78.71      5.54 o 
   4   4  28       24.48       27.49      5.90 o 
   0   5  28       23.32       21.24      5.48 o 
   1   5  28       35.44       44.60      3.90 o 
   2   5  28      217.93      220.59      9.04 o 
   3   5  28       75.85       80.27      5.52 o 
   4   5  28      299.51      327.63      9.70 o 
   0   6  28       14.56       11.45      4.93 o 
   1   6  28      217.91      232.96      5.99 o 
   2   6  28      225.04      244.56      6.95 o 
   3   6  28      262.36      232.94      7.84 o 
   4   6  28      100.02      119.67      9.35 o 
   0   7  28      136.52      146.81     13.20 o 
   1   7  28       17.05       11.51      4.01 o 
   2   7  28      120.22      133.41      6.07 o 
   3   7  28       21.82       21.53      4.55 o 
   4   7  28      167.44      198.55      8.80 o 
   0   8  28        8.22        5.09      6.31 o 
   1   8  28      216.03      191.26      7.87 o 
   2   8  28       86.43       80.12      5.20 o 
   3   8  28       43.40       43.42      5.52 o 
   4   8  28       26.48       25.85      6.67 o 
   0   9  28       96.71       79.19      9.49 o 
   1   9  28      288.06      253.65      8.81 o 
   2   9  28      281.21      283.07      8.47 o 
   3   9  28      140.70      141.94      7.35 o 
   4   9  28      100.61      123.83      7.77 o 
   0  10  28        0.37        4.70      6.29 o 
   1  10  28        6.35        8.96      5.15 o 
   2  10  28       34.84       25.33      5.08 o 
   3  10  28       34.53       33.27      5.07 o 
   4  10  28       23.81       38.84      5.40 o 
   0  11  28      240.66      211.52     12.24 o 
   1  11  28      233.55      218.62      8.28 o 
   2  11  28      458.18      417.34     12.87 o 
   3  11  28        4.36        1.46      4.53 o 
   4  11  28       16.53       28.37      5.32 o 
   0  12  28      403.84      395.58     15.75 o 
   1  12  28        6.11        7.37      4.80 o 
   2  12  28      191.94      192.09      9.58 o 
   3  12  28       35.89       25.74      6.68 o 
   0  13  28        1.12        2.01      5.85 o 
   1  13  28        4.25        2.72      4.52 o 
   2  13  28      155.56      161.70      8.55 o 
   3  13  28        3.12        1.47      4.55 o 
   0  14  28      102.16       96.60     10.90 o 
   1  14  28       65.30       70.81      6.43 o 
   2  14  28       18.95       23.08      5.12 o 
   3  14  28       45.49       38.05      5.49 o 
   0  15  28        2.32        1.80      6.53 o 
   1  15  28      199.01      167.41      8.62 o 
   2  15  28      188.84      186.32      8.38 o 
   3  15  28       32.80       19.01      4.43 o 
   0  16  28      307.31      316.55     16.31 o 
   1  16  28      100.51       99.38      7.62 o 
   2  16  28       97.23       80.17      6.58 o 
   3  16  28       62.47       58.02      6.03 o 
   0  17  28        2.70       -0.90      6.49 o 
   1  17  28       51.35       59.04      6.49 o 
   2  17  28       12.43       18.73      4.37 o 
   0  18  28       45.35       31.03      8.11 o 
   1  18  28      486.02      586.84     18.74 o 
   2  18  28       20.16       18.61      4.31 o 
   0  19  28       24.90       26.41      7.66 o 
   1  19  28      162.18      203.59      8.63 o 
   0  20  28       21.88       21.94      6.58 o 
   1   0  29     1786.06     1726.84     27.42 o 
   2   0  29       44.22       42.56      5.61 o 
   3   0  29      227.22      236.46     13.74 o 
   4   0  29        0.40       -0.28      4.94 o 
   0   1  29       68.51       83.11      5.99 o 
   1   1  29      349.53      381.61      7.21 o 
   2   1  29      114.10      108.84      4.84 o 
   3   1  29       80.77       79.88      5.66 o 
   4   1  29        1.80        1.69      3.83 o 
   0   2  29      280.19      273.32      8.57 o 
   1   2  29       79.37       73.64      4.03 o 
   2   2  29      515.80      505.63     10.02 o 
   3   2  29       40.92       43.33      5.04 o 
   4   2  29       23.28       19.31      4.54 o 
   0   3  29      445.04      478.57     11.70 o 
   1   3  29       21.89       29.66      3.12 o 
   2   3  29      384.55      360.95      8.31 o 
   3   3  29       24.65       27.91      4.46 o 
   4   3  29      101.11      113.46      6.77 o 
   0   4  29       86.02       99.77      6.18 o 
   1   4  29      415.58      424.28      8.07 o 
   2   4  29      517.53      530.37     11.52 o 
   3   4  29       48.81       42.08      4.69 o 
   4   4  29       49.36       59.91      5.71 o 
   0   5  29      830.46      857.57     18.74 o 
   1   5  29      134.14      138.77      5.22 o 
   2   5  29      130.23      128.61      5.81 o 
   3   5  29       17.12       15.14      4.17 o 
   4   5  29       30.74       42.22      5.28 o 
   0   6  29       37.28       40.73      7.12 o 
   1   6  29      113.96      101.28      4.79 o 
   2   6  29       60.07       63.92      5.01 o 
   3   6  29       13.33       13.54      4.06 o 
   4   6  29      245.24      311.22     10.63 o 
   0   7  29      271.96      297.88     15.27 o 
   1   7  29       28.34       26.43      5.03 o 
   2   7  29       38.39       28.74      4.28 o 
   3   7  29        6.44        6.91      4.19 o 
   4   7  29       87.57       95.22      9.14 o 
   0   8  29        5.78       13.80      7.49 o 
   1   8  29      187.50      182.94      7.89 o 
   2   8  29      113.31      107.38      5.58 o 
   3   8  29      195.32      189.55      7.64 o 
   4   8  29      269.24      322.07     12.37 o 
   0   9  29      255.83      248.02     13.10 o 
   1   9  29       47.13       37.74      5.28 o 
   2   9  29      144.76      140.72      7.07 o 
   3   9  29       14.42       15.91      4.67 o 
   4   9  29      152.59      197.03      9.73 o 
   0  10  29       73.24       65.38      9.09 o 
   1  10  29      283.49      274.37      9.73 o 
   2  10  29       57.62       53.15      5.46 o 
   3  10  29       33.65       23.20      4.82 o 
   4  10  29      260.40      341.52     23.89 o 
   0  11  29       79.88       62.70      8.96 o 
   1  11  29      325.10      330.99     10.01 o 
   2  11  29      319.25      302.42     10.53 o 
   3  11  29       13.84       17.24      5.11 o 
   0  12  29      216.74      224.73     12.90 o 
   1  12  29       45.89       41.92      5.77 o 
   2  12  29      161.12      160.68      8.44 o 
   3  12  29       17.56       17.45      5.05 o 
   0  13  29        0.00        1.51      5.91 o 
   1  13  29       59.93       47.31      7.04 o 
   2  13  29       24.46       24.23      5.22 o 
   3  13  29       26.44       19.62      4.90 o 
   0  14  29        0.24       -4.85     12.41 o 
   1  14  29       40.37       35.37      5.55 o 
   2  14  29      134.49      126.60      7.84 o 
   3  14  29       38.85       39.68      5.66 o 
   0  15  29       91.92       83.10     14.76 o 
   1  15  29      227.58      205.09      9.43 o 
   2  15  29        5.63        8.89      4.38 o 
   0  16  29       78.22       63.45     10.47 o 
   1  16  29      217.02      214.87      9.72 o 
   2  16  29       29.18       34.50      5.71 o 
   0  17  29        5.73        6.86      7.23 o 
   1  17  29      238.21      217.96     12.42 o 
   2  17  29       27.88       28.74      4.68 o 
   0  18  29       35.51       31.96      7.87 o 
   1  18  29       21.74       24.15      7.12 o 
   0  19  29       25.65       33.51      8.61 o 
   0   0  30     1034.43     1077.93     25.05 o 
   1   0  30        4.36       29.59      4.90 o 
   2   0  30      113.73      122.24      6.98 o 
   3   0  30      509.84      507.25     15.82 o 
   4   0  30       53.89       67.62      9.06 o 
   0   1  30      242.19      251.51      8.45 o 
   1   1  30       45.34       44.85      3.81 o 
   2   1  30      333.32      331.83      7.14 o 
   3   1  30       34.59       30.02      4.63 o 
   4   1  30        3.22       -2.92      3.54 o 
   0   2  30       36.64       47.68      5.59 o 
   1   2  30      144.79      149.86      5.52 o 
   2   2  30      293.01      299.10      7.53 o 
   3   2  30      136.99      135.27      6.63 o 
   4   2  30        5.35        4.83      3.98 o 
   0   3  30     1529.95     1532.11     23.41 o 
   1   3  30      179.00      170.92      4.93 o 
   2   3  30       29.05       20.25      3.77 o 
   3   3  30        6.86        4.65      3.93 o 
   4   3  30      139.95      146.77      7.07 o 
   0   4  30      115.81      132.35      6.65 o 
   1   4  30      227.60      242.87      7.33 o 
   2   4  30      266.20      255.82      7.14 o 
   3   4  30       58.73       55.00      5.14 o 
   4   4  30      115.23      133.44      6.95 o 
   0   5  30        0.23       14.25      5.30 o 
   1   5  30      263.02      251.79      6.48 o 
   2   5  30       28.53       28.58      4.02 o 
   3   5  30       58.18       42.33      5.75 o 
   4   5  30      125.96      135.78      8.63 o 
   0   6  30      496.23      511.75     17.70 o 
   1   6  30      204.74      197.16      6.35 o 
   2   6  30       64.23       58.24      4.68 o 
   3   6  30       38.59       40.43      5.17 o 
   4   6  30       37.12       37.17      5.48 o 
   0   7  30      155.20      162.80     11.05 o 
   1   7  30      137.92      143.86      7.50 o 
   2   7  30       17.77       15.61      4.16 o 
   3   7  30       72.77       66.49      5.86 o 
   4   7  30        8.63      -10.92     10.92 o 
   0   8  30       39.74       26.07      7.74 o 
   1   8  30      303.53      287.16      9.55 o 
   2   8  30       32.28       21.19      3.88 o 
   3   8  30      554.78      582.66     13.61 o 
   0   9  30       15.35       18.70      9.66 o 
   1   9  30       52.65       52.73      5.87 o 
   2   9  30      183.81      165.41      7.44 o 
   3   9  30       79.22       76.77      7.61 o 
   0  10  30        2.89        0.14      6.57 o 
   1  10  30       19.58       24.05      5.11 o 
   2  10  30       28.47       23.81      5.19 o 
   3  10  30      187.66      191.49     10.74 o 
   0  11  30       12.57       14.88      7.19 o 
   1  11  30       38.20       29.76      5.12 o 
   2  11  30       27.98       22.05      6.71 o 
   3  11  30       67.78       61.01      8.55 o 
   0  12  30        0.65       -0.72      7.88 o 
   1  12  30       89.59       90.55      7.18 o 
   2  12  30       76.74       57.20      6.52 o 
   3  12  30       37.47       32.24      7.53 o 
   0  13  30       80.76       57.04      8.68 o 
   1  13  30      207.87      208.66      9.06 o 
   2  13  30       25.40       27.56      5.49 o 
   3  13  30       23.87       28.21      5.80 o 
   0  14  30        5.59       -3.25      8.65 o 
   1  14  30      210.73      211.82      9.02 o 
   2  14  30        3.42        1.04      4.30 o 
   0  15  30        3.39       -0.31      7.29 o 
   1  15  30       68.21       76.36     10.47 o 
   2  15  30       41.36       32.35      5.18 o 
   0  16  30      224.74      229.62     14.72 o 
   1  16  30       25.73       17.19      5.61 o 
   2  16  30       86.68       81.71      7.89 o 
   0  17  30        0.31        6.64      7.12 o 
   1  17  30       41.06       48.50      7.84 o 
   0  18  30        0.22        4.78      6.30 o 
   1   0  31      191.60      192.02      7.91 o 
   2   0  31       13.04       20.54      4.69 o 
   3   0  31       93.98       89.17      7.21 o 
   4   0  31       37.68       36.60      7.05 o 
   0   1  31       60.27       80.79      6.41 o 
   1   1  31      103.69      112.69      4.74 o 
   2   1  31       48.00       46.66      3.91 o 
   3   1  31       25.28       29.35      4.49 o 
   4   1  31       38.95       28.41      4.19 o 
   0   2  31      515.29      547.36     12.94 o 
   1   2  31       95.41       92.51      4.56 o 
   2   2  31        6.87        6.55      3.43 o 
   3   2  31      323.34      348.00      9.30 o 
   4   2  31        9.89       10.79      5.41 o 
   0   3  31        0.71       41.55      5.24 o 
   1   3  31      271.42      274.00      7.92 o 
   2   3  31       97.84       92.74      5.29 o 
   3   3  31       67.03       72.16      5.77 o 
   4   3  31       79.86       84.02      6.09 o 
   0   4  31      318.17      287.77      8.99 o 
   1   4  31      145.98      160.15      6.96 o 
   2   4  31       34.62       26.84      4.09 o 
   3   4  31      189.71      185.91      7.05 o 
   4   4  31        9.74        9.62      5.47 o 
   0   5  31      219.71      227.09     11.37 o 
   1   5  31        8.27       11.62      3.42 o 
   2   5  31       21.10       18.40      3.80 o 
   3   5  31       75.64       76.16      5.77 o 
   0   6  31      747.89      788.83     22.48 o 
   1   6  31       25.17       25.22      4.14 o 
   2   6  31       66.72       61.96      7.54 o 
   3   6  31      128.88      132.96      8.75 o 
   0   7  31      269.97      257.79     13.88 o 
   1   7  31        3.93        5.90      4.57 o 
   2   7  31       49.26       29.50      4.44 o 
   3   7  31       19.23       23.42      4.93 o 
   0   8  31      279.47      277.89     19.42 o 
   1   8  31      536.98      503.93     18.91 o 
   2   8  31       31.35       26.69      3.98 o 
   3   8  31       68.74       51.22      5.32 o 
   0   9  31      107.77      117.38     10.64 o 
   1   9  31       60.73       55.28      6.01 o 
   2   9  31       74.08       56.00      5.94 o 
   3   9  31      188.14      220.01      8.51 o 
   0  10  31      131.95      135.86     11.50 o 
   1  10  31      471.73      468.20     12.02 o 
   2  10  31       32.07       21.85      5.05 o 
   3  10  31       12.58       18.56      5.30 o 
   0  11  31       36.28       31.02      8.00 o 
   1  11  31      157.34      165.51      8.02 o 
   2  11  31      191.82      154.43      8.42 o 
   3  11  31       57.05       64.40      6.32 o 
   0  12  31      536.58      572.37     19.62 o 
   1  12  31       79.74       67.56      6.23 o 
   2  12  31        2.85        7.26      5.02 o 
   3  12  31      112.19       91.97     14.19 o 
   0  13  31        0.83       -2.68      5.91 o 
   1  13  31       76.45       65.34      6.64 o 
   2  13  31       89.99       79.33      6.81 o 
   0  14  31       70.16       76.26     11.00 o 
   1  14  31      201.93      233.60     14.51 o 
   2  14  31       14.51       11.32      4.34 o 
   0  15  31       67.67       55.19     14.46 o 
   1  15  31       55.30       65.39      6.93 o 
   2  15  31        6.21       10.36      5.82 o 
   0  16  31      127.76      157.87     14.02 o 
   1  16  31       24.76       29.69      5.46 o 
   0  17  31       53.99       68.27     19.80 o 
   0   0  32      129.28      114.90     11.63 o 
   1   0  32      104.75       93.63      6.69 o 
   2   0  32        0.03        4.66      4.66 o 
   3   0  32        2.15        2.10      5.24 o 
   0   1  32      103.36      105.08      7.10 o 
   1   1  32      431.34      447.82      8.26 o 
   2   1  32      120.35      122.01      5.06 o 
   3   1  32       44.41       58.96      5.31 o 
   0   2  32      181.60      233.03      8.96 o 
   1   2  32      178.85      183.95      6.08 o 
   2   2  32        1.70        4.37      3.46 o 
   3   2  32       10.85        6.94      4.08 o 
   0   3  32       47.12       60.33      6.62 o 
   1   3  32       78.20       73.20      4.88 o 
   2   3  32       50.65       38.24      4.31 o 
   3   3  32      164.82      164.13      7.13 o 
   0   4  32        3.42       20.58      4.30 o 
   1   4  32      115.34      114.75      6.08 o 
   2   4  32       26.73       33.52      4.13 o 
   3   4  32      182.54      172.66      7.55 o 
   0   5  32        5.70        7.19      6.11 o 
   1   5  32      219.88      213.50      7.44 o 
   2   5  32        0.53       -2.80      3.26 o 
   3   5  32       40.99       31.70      4.66 o 
   0   6  32      941.88      951.24     30.15 o 
   1   6  32       93.64       84.48      6.56 o 
   2   6  32       18.68       16.27      4.22 o 
   3   6  32      374.00      396.39     11.27 o 
   0   7  32      485.47      526.39     18.73 o 
   1   7  32      273.31      262.11      9.33 o 
   2   7  32       58.31       47.32      4.86 o 
   3   7  32       30.80       30.01      5.07 o 
   0   8  32        2.67       14.06      7.27 o 
   1   8  32        6.39        6.69      5.33 o 
   2   8  32       15.93       11.21      5.00 o 
   3   8  32      178.28      200.70      7.96 o 
   0   9  32        0.31        0.49      6.73 o 
   1   9  32       12.82       10.61      4.57 o 
   2   9  32      146.51      126.46      8.05 o 
   3   9  32       52.17       50.24      6.62 o 
   0  10  32       16.23       12.12      6.93 o 
   1  10  32        3.31        6.61      4.48 o 
   2  10  32       34.32       34.56      5.29 o 
   3  10  32       81.58      107.36      7.20 o 
   0  11  32       20.06       21.38      7.33 o 
   1  11  32        9.49       10.79      4.76 o 
   2  11  32       72.80       73.77      7.03 o 
   0  12  32        5.49        9.96      6.73 o 
   1  12  32       13.88       11.83      4.66 o 
   2  12  32       10.41        3.79      4.33 o 
   0  13  32       28.24       26.11      7.52 o 
   1  13  32       63.15       58.16      6.84 o 
   2  13  32       24.03       27.43      5.52 o 
   0  14  32        7.42        9.00      8.24 o 
   1  14  32       90.22       77.29      6.56 o 
   0  15  32      275.76      321.24     16.75 o 
   1  15  32      252.08      265.86     14.57 o 
   1   0  33        8.82       10.98      4.55 o 
   2   0  33       25.06       21.98      6.58 o 
   3   0  33      316.54      346.01     14.59 o 
   0   1  33      250.14      277.39     10.34 o 
   1   1  33       88.68       83.81      4.61 o 
   2   1  33       69.26       74.74      4.96 o 
   3   1  33      269.73      306.58      9.00 o 
   0   2  33     1300.00     1337.07     22.19 o 
   1   2  33       39.33       35.92      3.63 o 
   2   2  33        6.51        9.40      4.04 o 
   3   2  33       93.24      104.15      6.16 o 
   0   3  33      921.08      925.33     20.35 o 
   1   3  33      169.94      166.46      6.29 o 
   2   3  33      121.55      118.96      6.79 o 
   3   3  33       62.35       68.06      5.69 o 
   0   4  33       13.84       18.39      6.36 o 
   1   4  33       33.09       35.89      5.13 o 
   2   4  33        9.59        7.68      3.63 o 
   3   4  33      238.22      241.00      9.12 o 
   0   5  33      178.39      175.49     12.12 o 
   1   5  33       40.57       45.17      6.94 o 
   2   5  33      127.56      112.13      5.91 o 
   3   5  33      257.80      274.50      9.01 o 
   0   6  33      157.46      200.76     20.89 o 
   1   6  33       92.08       90.02      6.71 o 
   2   6  33       42.58       37.15      5.51 o 
   3   6  33      203.37      227.06      9.38 o 
   0   7  33      162.41      162.32     16.46 o 
   1   7  33       16.53       17.72      4.99 o 
   2   7  33      133.61      130.22      6.56 o 
   3   7  33       15.26       17.29      5.61 o 
   0   8  33      243.16      258.40     14.07 o 
   1   8  33      117.48      101.58      7.13 o 
   2   8  33       97.12       97.31      7.50 o 
   0   9  33      459.21      469.40     18.17 o 
   1   9  33       17.31       12.76      4.55 o 
   2   9  33       89.88       69.76      7.08 o 
   0  10  33       44.19       31.14      8.03 o 
   1  10  33       39.67       22.91      5.16 o 
   2  10  33       41.40       35.89      5.34 o 
   0  11  33        2.68        1.34      6.92 o 
   1  11  33       42.70       36.50      5.40 o 
   2  11  33       19.73       23.47      4.94 o 
   0  12  33      249.09      246.93     13.72 o 
   1  12  33       27.12       24.82      5.13 o 
   2  12  33       38.33       32.77     14.34 o 
   0  13  33        1.73       -1.16      5.60 o 
   1  13  33        5.74        5.76      4.94 o 
   0  14  33      372.90      415.11     19.28 o 
   1  14  33       20.85       12.29     14.34 o 
   0   0  34     2020.08     2035.01     45.89 o 
   1   0  34      137.90      133.71      7.34 o 
   2   0  34        0.35        0.97      4.26 o 
   3   0  34        4.02        8.83      5.94 o 
   0   1  34       69.93       95.98      7.40 o 
   1   1  34       20.07       15.40      3.27 o 
   2   1  34       21.30       18.01      3.87 o 
   3   1  34       98.61      122.96      6.42 o 
   0   2  34      443.89      510.56     16.52 o 
   1   2  34      149.17      152.70      5.23 o 
   2   2  34       18.07       15.69      3.78 o 
   3   2  34      407.29      418.98     14.31 o 
   0   3  34       56.27       95.21      6.54 o 
   1   3  34       61.32       62.52      4.94 o 
   2   3  34      120.98      114.80      5.64 o 
   3   3  34      168.00      155.89      8.12 o 
   0   4  34      270.46      306.11     13.26 o 
   1   4  34       16.23       18.35      3.87 o 
   2   4  34       34.53       31.05      4.23 o 
   0   5  34       76.12       99.28     14.96 o 
   1   5  34       21.45       15.50      3.97 o 
   2   5  34       44.08       30.52      4.57 o 
   0   6  34       14.55       22.08      7.69 o 
   1   6  34        4.25        5.09      4.61 o 
   2   6  34       24.71       16.27      4.22 o 
   0   7  34      265.02      218.93     13.44 o 
   1   7  34       73.03       72.64      6.50 o 
   2   7  34       28.60       22.00      4.14 o 
   0   8  34      425.14      431.02     17.48 o 
   1   8  34       38.14       23.68      5.29 o 
   2   8  34       67.38       67.46      6.51 o 
   0   9  34       89.01      106.35     11.04 o 
   1   9  34        6.92        9.73      4.52 o 
   2   9  34       15.39        6.38      4.31 o 
   0  10  34        0.63        1.65      6.63 o 
   1  10  34        0.52       -2.24      4.33 o 
   2  10  34       23.58       12.44      6.29 o 
   0  11  34      108.02       91.74     10.41 o 
   1  11  34       81.62       67.65      6.56 o 
   0  12  34       87.72       68.42      9.08 o 
   1  12  34       70.13       44.40      8.32 o 
   0  13  34       12.17       -3.41     11.61 o 
   1   0  35       19.98       17.90      4.44 o 
   2   0  35       96.05       84.65      6.36 o 
   0   1  35       54.69       87.00      7.15 o 
   1   1  35       11.66        3.83      2.89 o 
   2   1  35       15.03       16.21      3.98 o 
   0   2  35      429.80      494.86     13.60 o 
   1   2  35      140.87      128.57      5.89 o 
   2   2  35       16.12        6.33      3.43 o 
   0   3  35      144.22      165.16      7.83 o 
   1   3  35        0.77        9.16      3.67 o 
   2   3  35       30.83       20.09      3.72 o 
   0   4  35      120.87      106.67     15.22 o 
   1   4  35      152.24      138.57      9.76 o 
   2   4  35       50.64       38.34      4.32 o 
   0   5  35      594.11      600.91     20.39 o 
   1   5  35       62.43       46.17      6.31 o 
   2   5  35       20.10       19.32      5.25 o 
   0   6  35       20.41       17.60      7.41 o 
   1   6  35       73.21       74.18      8.23 o 
   2   6  35       17.01       10.03      3.51 o 
   0   7  35       54.67       75.71     12.51 o 
   1   7  35      230.10      201.96      8.99 o 
   2   7  35       33.46       25.58      7.75 o 
   0   8  35      145.38      159.40     11.93 o 
   1   8  35      112.95      119.67      9.57 o 
   0   9  35        2.15       18.25      6.99 o 
   1   9  35       11.80        9.73      4.35 o 
   0  10  35      190.89      155.27     11.41 o 
   1  10  35       87.45       70.45      8.63 o 
   0  11  35       13.13       10.92     11.61 o 
   0   0  36      278.57      322.47     16.20 o 
   1   0  36        8.90        7.37      4.19 o 
   2   0  36        0.40       -4.40      6.07 o 
   0   1  36      202.44      216.08     10.28 o 
   1   1  36       30.51       22.28      4.10 o 
   2   1  36       22.13       19.30      4.38 o 
   0   2  36       55.90       74.04      9.52 o 
   1   2  36      131.47      141.71      6.27 o 
   2   2  36       20.18       23.58      4.31 o 
   0   3  36      128.60      143.38     10.96 o 
   1   3  36       29.84       28.32      4.13 o 
   0   4  36       22.13       33.87      8.28 o 
   1   4  36      114.87      105.71      8.92 o 
   0   5  36      147.10      156.41     11.29 o 
   1   5  36       54.13       52.22      5.83 o 
   0   6  36      176.45      190.09     16.36 o 
   1   6  36        3.72        8.70      4.43 o 
   0   7  36      633.63      607.20     20.56 o 
   1   7  36        1.39        5.59      5.18 o 
   0   8  36      144.94      173.75     24.06 o 
   1   0  37        0.12       -4.71      4.71 o 
   0   1  37        1.77       18.20      8.19 o 
   1   1  37       10.54       13.96      4.30 o 
   0   2  37       10.48       21.58      5.18 o 
   1   2  37       60.49       58.99      4.83 o 
   0   3  37       23.65       36.22      8.43 o 
   1   3  37       41.13       38.73      5.68 o 
   0   4  37      106.36      131.66     16.33 o 
   0   5  37       35.52       24.61      9.16 o 
                                                 
